# Supplementary material for: Longitudinal patterns of unmet need for contraception among women living with HIV on antiretroviral therapy in South Africa
Source: PLoS One. 2018 Dec 20;13(12):e0209114. doi: 10.1371/journal.pone.0209114 (PMC6301780; doi:10.1371/journal.pone.0209114)
Supplement: S1 Dataset — (ZIP) [file pone.0209114.s005.zip]

Archive with 3 entries (2 files):
- S4 Dataset.xls
- __MACOSX/
- __MACOSX/._S4 Dataset.xls
