# Supplementary material for: Longitudinal patterns of unmet need for contraception among women living with HIV on antiretroviral therapy in South Africa
Source: PLoS One. 2018 Dec 20;13(12):e0209114. doi: 10.1371/journal.pone.0209114 (PMC6301780; doi:10.1371/journal.pone.0209114)
Supplement: S1 Dataset — (ZIP) [file pone.0209114.s005.zip › S4 Dataset.xls]

## Sheet: S4_Dataset
unique id	site	Baseline interview date	most recent cd4 count	Relationship	Age at study entry	Income, ZAR	Employed	School attended	Highest education achieved	Years since HIV+	Months since HIV+	Years on ART	Months on ART	Ever been pregnant	No. of children birthed	No. of children living	Pregnant at HIV diagnosis	Years since pregnant	Months since pregnant	Currently trying to get pregnant, bl	Trying to get pregnant this year, bl	Trying to get pregnant someday, bl	Any FP method	Sex in the last 30 days	Months since last sex	First FP method	Second FP method	Frequency of condom use	Partner HIV status	Received social grant	Time in relationship (years)	Time in relationship (months)	Disclosed HIV status to partner	Current/former partner ever used force	Current or former partner used force	Partner wants more children	Problems with contraceptive method	Provider discussed Oral Contraceptives	Provider discussed Injectibles	Provider discussed PMTCT	Provider said cannot/should not have more children	FU interview date	Follow-up visit #	Positive pregnancy test	Currently trying to get pregnant, FU	Any FP method, FU	Using oral contraceptives, FU	Using IUD, FU	Using implant, FU
1	HC	Aug-2009	195	Separated/Divorced	21	500	no	2:Secondary	9 Standard		1		1	yes	1	1	no	8		no	no	no	no	no	4			1: Every time		no				no			no contraception	no	no	yes	no	Aug-2009	Baseline	no	no	no	no	no	no
1	HC	Aug-2009	195	Separated/Divorced	21	500	no	2:Secondary	9 Standard		1		1	yes	1	1	no	8		no	no	no	no	no	4			1: Every time		no				no			no contraception	no	no	yes	no	Jul-2010	1	no	no	yes	no	no	no
1	HC	Aug-2009	195	Separated/Divorced	21	500	no	2:Secondary	9 Standard		1		1	yes	1	1	no	8		no	no	no	no	no	4			1: Every time		no				no			no contraception	no	no	yes	no	Aug-2010	2	no	no	yes	no	no	no
1	HC	Aug-2009	195	Separated/Divorced	21	500	no	2:Secondary	9 Standard		1		1	yes	1	1	no	8		no	no	no	no	no	4			1: Every time		no				no			no contraception	no	no	yes	no	2010-09-01	3	no	no	yes	no	no	no
2	HC	Aug-2009	819	Currently living with a man	21	4000	no	2:Secondary	7 Standard	4		2		yes	1	0	no	5		yes			no	yes				3: Sometimes	yes	no	6		yes	no		yes	no contraception	yes	yes	no	yes	Aug-2009	Baseline	no	yes	no	no	no	no
2	HC	Aug-2009	819	Currently living with a man	21	4000	no	2:Secondary	7 Standard	4		2		yes	1	0	no	5		yes			no	yes				3: Sometimes	yes	no	6		yes	no		yes	no contraception	yes	yes	no	yes	Oct-2009	1	no	yes	no	no	no	no
2	HC	Aug-2009	819	Currently living with a man	21	4000	no	2:Secondary	7 Standard	4		2		yes	1	0	no	5		yes			no	yes				3: Sometimes	yes	no	6		yes	no		yes	no contraception	yes	yes	no	yes	Nov-2009	2	no	yes	no	no	no	no
2	HC	Aug-2009	819	Currently living with a man	21	4000	no	2:Secondary	7 Standard	4		2		yes	1	0	no	5		yes			no	yes				3: Sometimes	yes	no	6		yes	no		yes	no contraception	yes	yes	no	yes	Dec-2009	3	no	yes	yes	no	no	no
2	HC	Aug-2009	819	Currently living with a man	21	4000	no	2:Secondary	7 Standard	4		2		yes	1	0	no	5		yes			no	yes				3: Sometimes	yes	no	6		yes	no		yes	no contraception	yes	yes	no	yes	Jan-2010	4	no	yes	yes	no	no	no
2	HC	Aug-2009	819	Currently living with a man	21	4000	no	2:Secondary	7 Standard	4		2		yes	1	0	no	5		yes			no	yes				3: Sometimes	yes	no	6		yes	no		yes	no contraception	yes	yes	no	yes	Feb-2010	5	no	yes	no	no	no	no
2	HC	Aug-2009	819	Currently living with a man	21	4000	no	2:Secondary	7 Standard	4		2		yes	1	0	no	5		yes			no	yes				3: Sometimes	yes	no	6		yes	no		yes	no contraception	yes	yes	no	yes	Apr-2010	6	no	yes	yes	no	no	no
2	HC	Aug-2009	819	Currently living with a man	21	4000	no	2:Secondary	7 Standard	4		2		yes	1	0	no	5		yes			no	yes				3: Sometimes	yes	no	6		yes	no		yes	no contraception	yes	yes	no	yes	Jul-2010	7	no	yes	yes	no	no	no
2	HC	Aug-2009	819	Currently living with a man	21	4000	no	2:Secondary	7 Standard	4		2		yes	1	0	no	5		yes			no	yes				3: Sometimes	yes	no	6		yes	no		yes	no contraception	yes	yes	no	yes	Sep-2010	8	no	yes	yes	no	no	no
3	HC	Aug-2009	172	Currently living with a man	29	2500	yes	2:Secondary	Diploma		1		0	yes	0	0	no	5		yes			no	yes				4: Never	don't know	no	5		no	no		yes	no contraception	999	999	yes	no	Aug-2009	Baseline	no	yes	no	no	no	no
3	HC	Aug-2009	172	Currently living with a man	29	2500	yes	2:Secondary	Diploma		1		0	yes	0	0	no	5		yes			no	yes				4: Never	don't know	no	5		no	no		yes	no contraception	999	999	yes	no	Oct-2009	1	no	yes	no	no	no	no
3	HC	Aug-2009	172	Currently living with a man	29	2500	yes	2:Secondary	Diploma		1		0	yes	0	0	no	5		yes			no	yes				4: Never	don't know	no	5		no	no		yes	no contraception	999	999	yes	no	Jan-2010	2	no	yes	no	no	no	no
3	HC	Aug-2009	172	Currently living with a man	29	2500	yes	2:Secondary	Diploma		1		0	yes	0	0	no	5		yes			no	yes				4: Never	don't know	no	5		no	no		yes	no contraception	999	999	yes	no	Feb-2010	3	no	yes	no	no	no	no
3	HC	Aug-2009	172	Currently living with a man	29	2500	yes	2:Secondary	Diploma		1		0	yes	0	0	no	5		yes			no	yes				4: Never	don't know	no	5		no	no		yes	no contraception	999	999	yes	no	Mar-2010	4	no	yes	no	no	no	no
3	HC	Aug-2009	172	Currently living with a man	29	2500	yes	2:Secondary	Diploma		1		0	yes	0	0	no	5		yes			no	yes				4: Never	don't know	no	5		no	no		yes	no contraception	999	999	yes	no	May-2010	5	no	no	yes	no	no	no
3	HC	Aug-2009	172	Currently living with a man	29	2500	yes	2:Secondary	Diploma		1		0	yes	0	0	no	5		yes			no	yes				4: Never	don't know	no	5		no	no		yes	no contraception	999	999	yes	no	Jul-2010	6	no	no	yes	no	no	no
3	HC	Aug-2009	172	Currently living with a man	29	2500	yes	2:Secondary	Diploma		1		0	yes	0	0	no	5		yes			no	yes				4: Never	don't know	no	5		no	no		yes	no contraception	999	999	yes	no	Aug-2010	7	no	no	yes	no	no	no
3	HC	Aug-2009	172	Currently living with a man	29	2500	yes	2:Secondary	Diploma		1		0	yes	0	0	no	5		yes			no	yes				4: Never	don't know	no	5		no	no		yes	no contraception	999	999	yes	no	Sep-2010	8	no	no	yes	no	no	no
4	HC	Aug-2009	403	Currently married	30	1500	no	2:Secondary	07		9	9		yes	2	2	no	6		yes			yes	yes		4: Male condom		3: Sometimes	don't know	no	9		yes	yes	a: Current	yes	no	no	no	yes	no	Aug-2009	Baseline	no	yes	yes	no	no	no
4	HC	Aug-2009	403	Currently married	30	1500	no	2:Secondary	07		9	9		yes	2	2	no	6		yes			yes	yes		4: Male condom		3: Sometimes	don't know	no	9		yes	yes	a: Current	yes	no	no	no	yes	no	Nov-2009	1	no	no	yes	no	no	no
4	HC	Aug-2009	403	Currently married	30	1500	no	2:Secondary	07		9	9		yes	2	2	no	6		yes			yes	yes		4: Male condom		3: Sometimes	don't know	no	9		yes	yes	a: Current	yes	no	no	no	yes	no	Jan-2010	2	no	yes	yes	no	no	no
4	HC	Aug-2009	403	Currently married	30	1500	no	2:Secondary	07		9	9		yes	2	2	no	6		yes			yes	yes		4: Male condom		3: Sometimes	don't know	no	9		yes	yes	a: Current	yes	no	no	no	yes	no	Mar-2010	3	yes		yes	no	no	no
4	HC	Aug-2009	403	Currently married	30	1500	no	2:Secondary	07		9	9		yes	2	2	no	6		yes			yes	yes		4: Male condom		3: Sometimes	don't know	no	9		yes	yes	a: Current	yes	no	no	no	yes	no	Apr-2010	4	yes		no	no	no	no
4	HC	Aug-2009	403	Currently married	30	1500	no	2:Secondary	07		9	9		yes	2	2	no	6		yes			yes	yes		4: Male condom		3: Sometimes	don't know	no	9		yes	yes	a: Current	yes	no	no	no	yes	no	Oct-2010	5	yes		no	no	no	no
4	HC	Aug-2009	403	Currently married	30	1500	no	2:Secondary	07		9	9		yes	2	2	no	6		yes			yes	yes		4: Male condom		3: Sometimes	don't know	no	9		yes	yes	a: Current	yes	no	no	no	yes	no	Feb-2011	6	no	no	yes	no	no	no
5	HC	Sep-2009	229	Previously living with a man	30	4900	yes	2:Secondary	10 Standard		10		9	yes	0	0	no		11	no	no	yes	yes	yes		4: Male condom		1: Every time	no	no		6	no	no		yes	no	no	no	no	no	Sep-2009	Baseline	no	no	yes	no	no	no
5	HC	Sep-2009	229	Previously living with a man	30	4900	yes	2:Secondary	10 Standard		10		9	yes	0	0	no		11	no	no	yes	yes	yes		4: Male condom		1: Every time	no	no		6	no	no		yes	no	no	no	no	no	Dec-2009	1	no					no
5	HC	Sep-2009	229	Previously living with a man	30	4900	yes	2:Secondary	10 Standard		10		9	yes	0	0	no		11	no	no	yes	yes	yes		4: Male condom		1: Every time	no	no		6	no	no		yes	no	no	no	no	no	Feb-2010	2	no	no	yes	no	no	no
5	HC	Sep-2009	229	Previously living with a man	30	4900	yes	2:Secondary	10 Standard		10		9	yes	0	0	no		11	no	no	yes	yes	yes		4: Male condom		1: Every time	no	no		6	no	no		yes	no	no	no	no	no	Mar-2010	3	no	no	yes	yes	no	no
5	HC	Sep-2009	229	Previously living with a man	30	4900	yes	2:Secondary	10 Standard		10		9	yes	0	0	no		11	no	no	yes	yes	yes		4: Male condom		1: Every time	no	no		6	no	no		yes	no	no	no	no	no	May-2010	4	no	no	yes	yes	no	no
5	HC	Sep-2009	229	Previously living with a man	30	4900	yes	2:Secondary	10 Standard		10		9	yes	0	0	no		11	no	no	yes	yes	yes		4: Male condom		1: Every time	no	no		6	no	no		yes	no	no	no	no	no	Jun-2010	5	no	no	yes	yes	no	no
5	HC	Sep-2009	229	Previously living with a man	30	4900	yes	2:Secondary	10 Standard		10		9	yes	0	0	no		11	no	no	yes	yes	yes		4: Male condom		1: Every time	no	no		6	no	no		yes	no	no	no	no	no	Aug-2010	6	no	no	yes	yes	no	no
5	HC	Sep-2009	229	Previously living with a man	30	4900	yes	2:Secondary	10 Standard		10		9	yes	0	0	no		11	no	no	yes	yes	yes		4: Male condom		1: Every time	no	no		6	no	no		yes	no	no	no	no	no	2010-09-01	7	no	no	yes	yes	no	no
6	HC	Sep-2009	277	Currently married	33	30000	no	2:Secondary	10 Standard		20		18	yes	2	2	no	11		yes			no	yes				1: Every time	don't know	no	6		no	no		yes	no contraception	no	no	yes	yes	Sep-2009	Baseline	no	yes	no	no	no	no
6	HC	Sep-2009	277	Currently married	33	30000	no	2:Secondary	10 Standard		20		18	yes	2	2	no	11		yes			no	yes				1: Every time	don't know	no	6		no	no		yes	no contraception	no	no	yes	yes	Nov-2009	1	no	no	yes	no	no	no
6	HC	Sep-2009	277	Currently married	33	30000	no	2:Secondary	10 Standard		20		18	yes	2	2	no	11		yes			no	yes				1: Every time	don't know	no	6		no	no		yes	no contraception	no	no	yes	yes	Jan-2010	2	no	yes	yes	no	no	no
6	HC	Sep-2009	277	Currently married	33	30000	no	2:Secondary	10 Standard		20		18	yes	2	2	no	11		yes			no	yes				1: Every time	don't know	no	6		no	no		yes	no contraception	no	no	yes	yes	Feb-2010	3	no	yes	no	no	no	no
6	HC	Sep-2009	277	Currently married	33	30000	no	2:Secondary	10 Standard		20		18	yes	2	2	no	11		yes			no	yes				1: Every time	don't know	no	6		no	no		yes	no contraception	no	no	yes	yes	Apr-2010	4	no	yes	yes	no	no	no
6	HC	Sep-2009	277	Currently married	33	30000	no	2:Secondary	10 Standard		20		18	yes	2	2	no	11		yes			no	yes				1: Every time	don't know	no	6		no	no		yes	no contraception	no	no	yes	yes	May-2010	5	yes	yes	yes	no	no	no
6	HC	Sep-2009	277	Currently married	33	30000	no	2:Secondary	10 Standard		20		18	yes	2	2	no	11		yes			no	yes				1: Every time	don't know	no	6		no	no		yes	no contraception	no	no	yes	yes	Aug-2010	6	no	yes	no	no	no	no
6	HC	Sep-2009	277	Currently married	33	30000	no	2:Secondary	10 Standard		20		18	yes	2	2	no	11		yes			no	yes				1: Every time	don't know	no	6		no	no		yes	no contraception	no	no	yes	yes	Oct-2010	7	no	yes	yes	no	no	no
7	HC	Sep-2009	184	Never married/ never lived with a man	34	3000	no	2:Secondary	10 Standard		19		3	yes	1	1	no	7		no	yes		yes	yes		7: Nuristerate INJ		3: Sometimes	no	no	1		no	no		yes	no	no	no	yes	no	Sep-2009	Baseline	no	no	yes	no	no	no
7	HC	Sep-2009	184	Never married/ never lived with a man	34	3000	no	2:Secondary	10 Standard		19		3	yes	1	1	no	7		no	yes		yes	yes		7: Nuristerate INJ		3: Sometimes	no	no	1		no	no		yes	no	no	no	yes	no	Nov-2009	1	no	no	yes	no	no	no
7	HC	Sep-2009	184	Never married/ never lived with a man	34	3000	no	2:Secondary	10 Standard		19		3	yes	1	1	no	7		no	yes		yes	yes		7: Nuristerate INJ		3: Sometimes	no	no	1		no	no		yes	no	no	no	yes	no	Dec-2009	2	no	no	yes	no	no	no
7	HC	Sep-2009	184	Never married/ never lived with a man	34	3000	no	2:Secondary	10 Standard		19		3	yes	1	1	no	7		no	yes		yes	yes		7: Nuristerate INJ		3: Sometimes	no	no	1		no	no		yes	no	no	no	yes	no	Jan-2010	3	no	no	yes	no	no	no
7	HC	Sep-2009	184	Never married/ never lived with a man	34	3000	no	2:Secondary	10 Standard		19		3	yes	1	1	no	7		no	yes		yes	yes		7: Nuristerate INJ		3: Sometimes	no	no	1		no	no		yes	no	no	no	yes	no	Feb-2010	4	no	yes	yes	no	no	no
7	HC	Sep-2009	184	Never married/ never lived with a man	34	3000	no	2:Secondary	10 Standard		19		3	yes	1	1	no	7		no	yes		yes	yes		7: Nuristerate INJ		3: Sometimes	no	no	1		no	no		yes	no	no	no	yes	no	Mar-2010	5	no	no	yes	no	no	no
7	HC	Sep-2009	184	Never married/ never lived with a man	34	3000	no	2:Secondary	10 Standard		19		3	yes	1	1	no	7		no	yes		yes	yes		7: Nuristerate INJ		3: Sometimes	no	no	1		no	no		yes	no	no	no	yes	no	Apr-2010	6	no	no	yes	no	no	no
7	HC	Sep-2009	184	Never married/ never lived with a man	34	3000	no	2:Secondary	10 Standard		19		3	yes	1	1	no	7		no	yes		yes	yes		7: Nuristerate INJ		3: Sometimes	no	no	1		no	no		yes	no	no	no	yes	no	May-2010	7	no	no	yes	no	no	no
7	HC	Sep-2009	184	Never married/ never lived with a man	34	3000	no	2:Secondary	10 Standard		19		3	yes	1	1	no	7		no	yes		yes	yes		7: Nuristerate INJ		3: Sometimes	no	no	1		no	no		yes	no	no	no	yes	no	Aug-2010	8	no	no	yes	no	no	no
7	HC	Sep-2009	184	Never married/ never lived with a man	34	3000	no	2:Secondary	10 Standard		19		3	yes	1	1	no	7		no	yes		yes	yes		7: Nuristerate INJ		3: Sometimes	no	no	1		no	no		yes	no	no	no	yes	no	Nov-2010	9	no	no	yes	no	no	no
8	HE	Sep-2009	286	Currently married	23	5300	yes	2:Secondary	6 Standard	1		1		yes	0	0	no	7		no	yes		no	yes				1: Every time	yes	no	9		yes	no		yes	no contraception	no	no	yes	no	Sep-2009	Baseline	no	no	no	no	no	no
8	HE	Sep-2009	286	Currently married	23	5300	yes	2:Secondary	6 Standard	1		1		yes	0	0	no	7		no	yes		no	yes				1: Every time	yes	no	9		yes	no		yes	no contraception	no	no	yes	no	Oct-2009	1	no	no	yes	no	no	no
8	HE	Sep-2009	286	Currently married	23	5300	yes	2:Secondary	6 Standard	1		1		yes	0	0	no	7		no	yes		no	yes				1: Every time	yes	no	9		yes	no		yes	no contraception	no	no	yes	no	Jan-2010	2	no	yes	no	no	no	no
8	HE	Sep-2009	286	Currently married	23	5300	yes	2:Secondary	6 Standard	1		1		yes	0	0	no	7		no	yes		no	yes				1: Every time	yes	no	9		yes	no		yes	no contraception	no	no	yes	no	Mar-2010	3	no	yes	no	no	no	no
8	HE	Sep-2009	286	Currently married	23	5300	yes	2:Secondary	6 Standard	1		1		yes	0	0	no	7		no	yes		no	yes				1: Every time	yes	no	9		yes	no		yes	no contraception	no	no	yes	no	May-2010	4	no	no	no	no	no	no
8	HE	Sep-2009	286	Currently married	23	5300	yes	2:Secondary	6 Standard	1		1		yes	0	0	no	7		no	yes		no	yes				1: Every time	yes	no	9		yes	no		yes	no contraception	no	no	yes	no	Jul-2010	5	no	no	no	no	no	no
8	HE	Sep-2009	286	Currently married	23	5300	yes	2:Secondary	6 Standard	1		1		yes	0	0	no	7		no	yes		no	yes				1: Every time	yes	no	9		yes	no		yes	no contraception	no	no	yes	no	Sep-2010	6	no	yes	yes	no	no	no
9	HC	Sep-2009	149	Separated/Divorced	32	1700	no	2:Secondary	9 Standard		1		0	yes	2	0	no	5		no	yes		yes	yes		4: Male condom		4: Never	yes	no	2		yes	no		yes	yes	no	no	no	no	Sep-2009	Baseline	no	no	yes	no	no	no
9	HC	Sep-2009	149	Separated/Divorced	32	1700	no	2:Secondary	9 Standard		1		0	yes	2	0	no	5		no	yes		yes	yes		4: Male condom		4: Never	yes	no	2		yes	no		yes	yes	no	no	no	no	Oct-2009	1	no	no	no	no	no	no
9	HC	Sep-2009	149	Separated/Divorced	32	1700	no	2:Secondary	9 Standard		1		0	yes	2	0	no	5		no	yes		yes	yes		4: Male condom		4: Never	yes	no	2		yes	no		yes	yes	no	no	no	no	Nov-2009	2	no	no	yes	no	no	no
9	HC	Sep-2009	149	Separated/Divorced	32	1700	no	2:Secondary	9 Standard		1		0	yes	2	0	no	5		no	yes		yes	yes		4: Male condom		4: Never	yes	no	2		yes	no		yes	yes	no	no	no	no	Mar-2010	3	no	yes	no	no	no	no
9	HC	Sep-2009	149	Separated/Divorced	32	1700	no	2:Secondary	9 Standard		1		0	yes	2	0	no	5		no	yes		yes	yes		4: Male condom		4: Never	yes	no	2		yes	no		yes	yes	no	no	no	no	Jun-2010	4	no	no	yes	no	no	no
9	HC	Sep-2009	149	Separated/Divorced	32	1700	no	2:Secondary	9 Standard		1		0	yes	2	0	no	5		no	yes		yes	yes		4: Male condom		4: Never	yes	no	2		yes	no		yes	yes	no	no	no	no	Aug-2010	5	no	yes	yes	no	no	no
9	HC	Sep-2009	149	Separated/Divorced	32	1700	no	2:Secondary	9 Standard		1		0	yes	2	0	no	5		no	yes		yes	yes		4: Male condom		4: Never	yes	no	2		yes	no		yes	yes	no	no	no	no	Oct-2010	6	no	no	yes	no	no	no
10	HC	Sep-2009	597	Separated/Divorced	23	7720	no	3:College	Did not complete qual	3		2.5		yes	1	1	yes	2		no	no	yes	yes	no	10	4: Male condom	7: Nuristerate INJ	1: Every time		yes				no			yes	yes	yes	yes	no	Sep-2009	Baseline	no	no	yes	no	no	no
10	HC	Sep-2009	597	Separated/Divorced	23	7720	no	3:College	Did not complete qual	3		2.5		yes	1	1	yes	2		no	no	yes	yes	no	10	4: Male condom	7: Nuristerate INJ	1: Every time		yes				no			yes	yes	yes	yes	no	Oct-2009	1	no	no	yes	no	no	no
10	HC	Sep-2009	597	Separated/Divorced	23	7720	no	3:College	Did not complete qual	3		2.5		yes	1	1	yes	2		no	no	yes	yes	no	10	4: Male condom	7: Nuristerate INJ	1: Every time		yes				no			yes	yes	yes	yes	no	Dec-2009	2	no	no	yes	no	no	no
10	HC	Sep-2009	597	Separated/Divorced	23	7720	no	3:College	Did not complete qual	3		2.5		yes	1	1	yes	2		no	no	yes	yes	no	10	4: Male condom	7: Nuristerate INJ	1: Every time		yes				no			yes	yes	yes	yes	no	Jan-2010	3	no	no	yes	no	no	no
10	HC	Sep-2009	597	Separated/Divorced	23	7720	no	3:College	Did not complete qual	3		2.5		yes	1	1	yes	2		no	no	yes	yes	no	10	4: Male condom	7: Nuristerate INJ	1: Every time		yes				no			yes	yes	yes	yes	no	Feb-2010	4	no	no	yes	no	no	no
10	HC	Sep-2009	597	Separated/Divorced	23	7720	no	3:College	Did not complete qual	3		2.5		yes	1	1	yes	2		no	no	yes	yes	no	10	4: Male condom	7: Nuristerate INJ	1: Every time		yes				no			yes	yes	yes	yes	no	Mar-2010	5	no	no	yes	no	no	no
10	HC	Sep-2009	597	Separated/Divorced	23	7720	no	3:College	Did not complete qual	3		2.5		yes	1	1	yes	2		no	no	yes	yes	no	10	4: Male condom	7: Nuristerate INJ	1: Every time		yes				no			yes	yes	yes	yes	no	May-2010	6	no	no	yes	no	no	no
10	HC	Sep-2009	597	Separated/Divorced	23	7720	no	3:College	Did not complete qual	3		2.5		yes	1	1	yes	2		no	no	yes	yes	no	10	4: Male condom	7: Nuristerate INJ	1: Every time		yes				no			yes	yes	yes	yes	no	Jul-2010	7	no	no	yes	no	no	no
10	HC	Sep-2009	597	Separated/Divorced	23	7720	no	3:College	Did not complete qual	3		2.5		yes	1	1	yes	2		no	no	yes	yes	no	10	4: Male condom	7: Nuristerate INJ	1: Every time		yes				no			yes	yes	yes	yes	no	Sep-2010	8	no	no	yes	no	no	no
11	HC	Sep-2009	718	Never married/ never lived with a man	33	390	yes	2:Secondary	9 Standard	2			1	yes	2	1	no	7		yes			no	yes				2: Almost every time	no	yes		7	no	no		yes	no contraception	yes	yes	yes	no	Sep-2009	Baseline	no	yes	no	no	no	no
11	HC	Sep-2009	718	Never married/ never lived with a man	33	390	yes	2:Secondary	9 Standard	2			1	yes	2	1	no	7		yes			no	yes				2: Almost every time	no	yes		7	no	no		yes	no contraception	yes	yes	yes	no	Oct-2009	1	no	yes	no	no	no	no
11	HC	Sep-2009	718	Never married/ never lived with a man	33	390	yes	2:Secondary	9 Standard	2			1	yes	2	1	no	7		yes			no	yes				2: Almost every time	no	yes		7	no	no		yes	no contraception	yes	yes	yes	no	Dec-2009	2	no	yes	no	no	no	no
11	HC	Sep-2009	718	Never married/ never lived with a man	33	390	yes	2:Secondary	9 Standard	2			1	yes	2	1	no	7		yes			no	yes				2: Almost every time	no	yes		7	no	no		yes	no contraception	yes	yes	yes	no	Jan-2010	3	no	no	yes	no	no	no
11	HC	Sep-2009	718	Never married/ never lived with a man	33	390	yes	2:Secondary	9 Standard	2			1	yes	2	1	no	7		yes			no	yes				2: Almost every time	no	yes		7	no	no		yes	no contraception	yes	yes	yes	no	Feb-2010	4	no	yes	no	no	no	no
11	HC	Sep-2009	718	Never married/ never lived with a man	33	390	yes	2:Secondary	9 Standard	2			1	yes	2	1	no	7		yes			no	yes				2: Almost every time	no	yes		7	no	no		yes	no contraception	yes	yes	yes	no	Mar-2010	5	no	yes	no	no	no	no
11	HC	Sep-2009	718	Never married/ never lived with a man	33	390	yes	2:Secondary	9 Standard	2			1	yes	2	1	no	7		yes			no	yes				2: Almost every time	no	yes		7	no	no		yes	no contraception	yes	yes	yes	no	Apr-2010	6	no	yes	no	no	no	no
11	HC	Sep-2009	718	Never married/ never lived with a man	33	390	yes	2:Secondary	9 Standard	2			1	yes	2	1	no	7		yes			no	yes				2: Almost every time	no	yes		7	no	no		yes	no contraception	yes	yes	yes	no	May-2010	7	no	no	yes	no	no	no
11	HC	Sep-2009	718	Never married/ never lived with a man	33	390	yes	2:Secondary	9 Standard	2			1	yes	2	1	no	7		yes			no	yes				2: Almost every time	no	yes		7	no	no		yes	no contraception	yes	yes	yes	no	Jul-2010	8	no	yes	yes	no	no	no
11	HC	Sep-2009	718	Never married/ never lived with a man	33	390	yes	2:Secondary	9 Standard	2			1	yes	2	1	no	7		yes			no	yes				2: Almost every time	no	yes		7	no	no		yes	no contraception	yes	yes	yes	no	Aug-2010	9	no	yes	yes	no	no	no
11	HC	Sep-2009	718	Never married/ never lived with a man	33	390	yes	2:Secondary	9 Standard	2			1	yes	2	1	no	7		yes			no	yes				2: Almost every time	no	yes		7	no	no		yes	no contraception	yes	yes	yes	no	Nov-2010	10	no	yes	no	no	no	no
12	HC	Sep-2009	365	Never married/ never lived with a man	27	2700	yes	1:Primary	5 Standard	7			4	yes	0	0	no	11		yes			yes	yes		4: Male condom		1: Every time	don't know	no	5		yes	no		yes	no	no	no	yes	no	Sep-2009	Baseline	no	yes	yes	no	no	no
12	HC	Sep-2009	365	Never married/ never lived with a man	27	2700	yes	1:Primary	5 Standard	7			4	yes	0	0	no	11		yes			yes	yes		4: Male condom		1: Every time	don't know	no	5		yes	no		yes	no	no	no	yes	no	Oct-2009	1	no	yes	no	no	no	no
12	HC	Sep-2009	365	Never married/ never lived with a man	27	2700	yes	1:Primary	5 Standard	7			4	yes	0	0	no	11		yes			yes	yes		4: Male condom		1: Every time	don't know	no	5		yes	no		yes	no	no	no	yes	no	Jan-2010	2	no	yes	yes	no	no	no
12	HC	Sep-2009	365	Never married/ never lived with a man	27	2700	yes	1:Primary	5 Standard	7			4	yes	0	0	no	11		yes			yes	yes		4: Male condom		1: Every time	don't know	no	5		yes	no		yes	no	no	no	yes	no	Mar-2010	3	no	yes	yes	no	no	no
12	HC	Sep-2009	365	Never married/ never lived with a man	27	2700	yes	1:Primary	5 Standard	7			4	yes	0	0	no	11		yes			yes	yes		4: Male condom		1: Every time	don't know	no	5		yes	no		yes	no	no	no	yes	no	Apr-2010	4	no	no	yes	no	no	no
12	HC	Sep-2009	365	Never married/ never lived with a man	27	2700	yes	1:Primary	5 Standard	7			4	yes	0	0	no	11		yes			yes	yes		4: Male condom		1: Every time	don't know	no	5		yes	no		yes	no	no	no	yes	no	Jul-2010	5	no	no	yes	no	no	no
12	HC	Sep-2009	365	Never married/ never lived with a man	27	2700	yes	1:Primary	5 Standard	7			4	yes	0	0	no	11		yes			yes	yes		4: Male condom		1: Every time	don't know	no	5		yes	no		yes	no	no	no	yes	no	Aug-2010	6	no	no	yes	no	no	no
12	HC	Sep-2009	365	Never married/ never lived with a man	27	2700	yes	1:Primary	5 Standard	7			4	yes	0	0	no	11		yes			yes	yes		4: Male condom		1: Every time	don't know	no	5		yes	no		yes	no	no	no	yes	no	Oct-2010	7	no	yes	yes	no	no	no
13	HE	Sep-2009	362	Currently living with a man	27	8500	yes	2:Secondary	10 Standard	2		2		yes	1	1	no	5		yes			yes	yes		4: Male condom	13: Implant	3: Sometimes	no	no	1		yes	yes	a: Current	yes	no	no	no	yes	no	Sep-2009	Baseline	no	yes	yes	no	no	yes
13	HE	Sep-2009	362	Currently living with a man	27	8500	yes	2:Secondary	10 Standard	2		2		yes	1	1	no	5		yes			yes	yes		4: Male condom	13: Implant	3: Sometimes	no	no	1		yes	yes	a: Current	yes	no	no	no	yes	no	Oct-2009	1	no	no	yes	no	yes	yes
13	HE	Sep-2009	362	Currently living with a man	27	8500	yes	2:Secondary	10 Standard	2		2		yes	1	1	no	5		yes			yes	yes		4: Male condom	13: Implant	3: Sometimes	no	no	1		yes	yes	a: Current	yes	no	no	no	yes	no	Dec-2009	2	no	no	yes	no	yes	yes
13	HE	Sep-2009	362	Currently living with a man	27	8500	yes	2:Secondary	10 Standard	2		2		yes	1	1	no	5		yes			yes	yes		4: Male condom	13: Implant	3: Sometimes	no	no	1		yes	yes	a: Current	yes	no	no	no	yes	no	Feb-2010	3	no	yes	no	no	no	yes
13	HE	Sep-2009	362	Currently living with a man	27	8500	yes	2:Secondary	10 Standard	2		2		yes	1	1	no	5		yes			yes	yes		4: Male condom	13: Implant	3: Sometimes	no	no	1		yes	yes	a: Current	yes	no	no	no	yes	no	May-2010	4	no	yes	no	no	no	yes
13	HE	Sep-2009	362	Currently living with a man	27	8500	yes	2:Secondary	10 Standard	2		2		yes	1	1	no	5		yes			yes	yes		4: Male condom	13: Implant	3: Sometimes	no	no	1		yes	yes	a: Current	yes	no	no	no	yes	no	Jul-2010	5	no	yes	no	no	no	yes
13	HE	Sep-2009	362	Currently living with a man	27	8500	yes	2:Secondary	10 Standard	2		2		yes	1	1	no	5		yes			yes	yes		4: Male condom	13: Implant	3: Sometimes	no	no	1		yes	yes	a: Current	yes	no	no	no	yes	no	Sep-2010	6	no	yes	no	no	no	yes
14	HC	Sep-2009	131	Widowed	26	3000	no	2:Secondary	10 Standard		10	0		yes	0	0	no	1		no	yes		no	no	9			4: Never		no				no			no contraception	no	no	yes	no	Sep-2009	Baseline	no	no	no	no	no	no
14	HC	Sep-2009	131	Widowed	26	3000	no	2:Secondary	10 Standard		10	0		yes	0	0	no	1		no	yes		no	no	9			4: Never		no				no			no contraception	no	no	yes	no	Oct-2009	1	no	no	no	no	no	no
14	HC	Sep-2009	131	Widowed	26	3000	no	2:Secondary	10 Standard		10	0		yes	0	0	no	1		no	yes		no	no	9			4: Never		no				no			no contraception	no	no	yes	no	Dec-2009	2	no	no	no	no	no	no
14	HC	Sep-2009	131	Widowed	26	3000	no	2:Secondary	10 Standard		10	0		yes	0	0	no	1		no	yes		no	no	9			4: Never		no				no			no contraception	no	no	yes	no	Mar-2010	3	no	no	yes	no	no	no
14	HC	Sep-2009	131	Widowed	26	3000	no	2:Secondary	10 Standard		10	0		yes	0	0	no	1		no	yes		no	no	9			4: Never		no				no			no contraception	no	no	yes	no	May-2010	4	no	no	yes	no	no	no
14	HC	Sep-2009	131	Widowed	26	3000	no	2:Secondary	10 Standard		10	0		yes	0	0	no	1		no	yes		no	no	9			4: Never		no				no			no contraception	no	no	yes	no	Aug-2010	5	no	no	no	no	no	no
14	HC	Sep-2009	131	Widowed	26	3000	no	2:Secondary	10 Standard		10	0		yes	0	0	no	1		no	yes		no	no	9			4: Never		no				no			no contraception	no	no	yes	no	Sep-2010	6	no	no	no	no	no	no
15	HC	Sep-2009	580	Currently living with a man	28	6200	no	2:Secondary	8 Standard	6		4		yes	2	1	yes	2		no	yes		no	yes				1: Every time	yes	yes	7		yes	no		yes	no contraception	yes		yes	yes	Sep-2009	Baseline	no	no	no	no	no	no
15	HC	Sep-2009	580	Currently living with a man	28	6200	no	2:Secondary	8 Standard	6		4		yes	2	1	yes	2		no	yes		no	yes				1: Every time	yes	yes	7		yes	no		yes	no contraception	yes		yes	yes	Nov-2009	1	no	no	yes	no	no	no
15	HC	Sep-2009	580	Currently living with a man	28	6200	no	2:Secondary	8 Standard	6		4		yes	2	1	yes	2		no	yes		no	yes				1: Every time	yes	yes	7		yes	no		yes	no contraception	yes		yes	yes	Feb-2010	2	yes	no	yes	no	no	no
15	HC	Sep-2009	580	Currently living with a man	28	6200	no	2:Secondary	8 Standard	6		4		yes	2	1	yes	2		no	yes		no	yes				1: Every time	yes	yes	7		yes	no		yes	no contraception	yes		yes	yes	Mar-2010	3	yes		yes	no	no	no
15	HC	Sep-2009	580	Currently living with a man	28	6200	no	2:Secondary	8 Standard	6		4		yes	2	1	yes	2		no	yes		no	yes				1: Every time	yes	yes	7		yes	no		yes	no contraception	yes		yes	yes	Apr-2010	4	yes		no	no	no	no
15	HC	Sep-2009	580	Currently living with a man	28	6200	no	2:Secondary	8 Standard	6		4		yes	2	1	yes	2		no	yes		no	yes				1: Every time	yes	yes	7		yes	no		yes	no contraception	yes		yes	yes	May-2010	5	yes		no	no	no	no
15	HC	Sep-2009	580	Currently living with a man	28	6200	no	2:Secondary	8 Standard	6		4		yes	2	1	yes	2		no	yes		no	yes				1: Every time	yes	yes	7		yes	no		yes	no contraception	yes		yes	yes	Jun-2010	6	yes		no	no	no	no
15	HC	Sep-2009	580	Currently living with a man	28	6200	no	2:Secondary	8 Standard	6		4		yes	2	1	yes	2		no	yes		no	yes				1: Every time	yes	yes	7		yes	no		yes	no contraception	yes		yes	yes	Jul-2010	7	no		no	no	no	no
15	HC	Sep-2009	580	Currently living with a man	28	6200	no	2:Secondary	8 Standard	6		4		yes	2	1	yes	2		no	yes		no	yes				1: Every time	yes	yes	7		yes	no		yes	no contraception	yes		yes	yes	Mar-2011	8	no	no	yes	no	no	no
16	HC	Sep-2009	456	Separated/Divorced	32	980	no	2:Secondary	10 Standard	7		3		yes	2	2	no	2		no	no	no	no	no	10			1: Every time		yes				yes	b: Former		no contraception	yes		yes	no	Sep-2009	Baseline	no	no	no	no	no	no
16	HC	Sep-2009	456	Separated/Divorced	32	980	no	2:Secondary	10 Standard	7		3		yes	2	2	no	2		no	no	no	no	no	10			1: Every time		yes				yes	b: Former		no contraception	yes		yes	no	Nov-2009	1	no	no	no	no	no	no
16	HC	Sep-2009	456	Separated/Divorced	32	980	no	2:Secondary	10 Standard	7		3		yes	2	2	no	2		no	no	no	no	no	10			1: Every time		yes				yes	b: Former		no contraception	yes		yes	no	Dec-2009	2	no	no	no	no	no	no
16	HC	Sep-2009	456	Separated/Divorced	32	980	no	2:Secondary	10 Standard	7		3		yes	2	2	no	2		no	no	no	no	no	10			1: Every time		yes				yes	b: Former		no contraception	yes		yes	no	Jan-2010	3	no	no	yes	no	no	no
16	HC	Sep-2009	456	Separated/Divorced	32	980	no	2:Secondary	10 Standard	7		3		yes	2	2	no	2		no	no	no	no	no	10			1: Every time		yes				yes	b: Former		no contraception	yes		yes	no	Feb-2010	4	no	no	no	no	no	no
16	HC	Sep-2009	456	Separated/Divorced	32	980	no	2:Secondary	10 Standard	7		3		yes	2	2	no	2		no	no	no	no	no	10			1: Every time		yes				yes	b: Former		no contraception	yes		yes	no	Mar-2010	5	no	no	no	no	no	no
16	HC	Sep-2009	456	Separated/Divorced	32	980	no	2:Secondary	10 Standard	7		3		yes	2	2	no	2		no	no	no	no	no	10			1: Every time		yes				yes	b: Former		no contraception	yes		yes	no	May-2010	6	no	no	no	no	no	no
16	HC	Sep-2009	456	Separated/Divorced	32	980	no	2:Secondary	10 Standard	7		3		yes	2	2	no	2		no	no	no	no	no	10			1: Every time		yes				yes	b: Former		no contraception	yes		yes	no	Aug-2010	7	no	no	no	no	no	no
16	HC	Sep-2009	456	Separated/Divorced	32	980	no	2:Secondary	10 Standard	7		3		yes	2	2	no	2		no	no	no	no	no	10			1: Every time		yes				yes	b: Former		no contraception	yes		yes	no	Sep-2010	8	no	no	yes	no	no	no
17	HC	Sep-2009	241	Currently married	35	7000	yes	2:Secondary	10 Standard		10		1	yes	1	1	no	10		no	yes		yes	yes		4: Male condom		1: Every time	yes	no	12		yes	no		yes	no	no	no	yes	no	Sep-2009	Baseline	no	no	yes	no	no	no
17	HC	Sep-2009	241	Currently married	35	7000	yes	2:Secondary	10 Standard		10		1	yes	1	1	no	10		no	yes		yes	yes		4: Male condom		1: Every time	yes	no	12		yes	no		yes	no	no	no	yes	no	Dec-2009	1	no	yes	yes	no	no	no
17	HC	Sep-2009	241	Currently married	35	7000	yes	2:Secondary	10 Standard		10		1	yes	1	1	no	10		no	yes		yes	yes		4: Male condom		1: Every time	yes	no	12		yes	no		yes	no	no	no	yes	no	Feb-2010	2	no	no	yes	no	no	no
17	HC	Sep-2009	241	Currently married	35	7000	yes	2:Secondary	10 Standard		10		1	yes	1	1	no	10		no	yes		yes	yes		4: Male condom		1: Every time	yes	no	12		yes	no		yes	no	no	no	yes	no	Apr-2010	3	no	yes	yes	no	no	no
17	HC	Sep-2009	241	Currently married	35	7000	yes	2:Secondary	10 Standard		10		1	yes	1	1	no	10		no	yes		yes	yes		4: Male condom		1: Every time	yes	no	12		yes	no		yes	no	no	no	yes	no	May-2010	4	no	yes	yes	no	no	no
17	HC	Sep-2009	241	Currently married	35	7000	yes	2:Secondary	10 Standard		10		1	yes	1	1	no	10		no	yes		yes	yes		4: Male condom		1: Every time	yes	no	12		yes	no		yes	no	no	no	yes	no	Sep-2010	5	no	yes	yes	no	no	no
18	HC	Sep-2009	718	Currently living with a man	26	750	yes	2:Secondary	8 Standard	5			9	yes	1	0	yes	5		no	yes		no	yes				1: Every time	yes	no	1		yes	no		yes	no contraception	no	no	yes	no	Sep-2009	Baseline	no	no	no	no	no	no
18	HC	Sep-2009	718	Currently living with a man	26	750	yes	2:Secondary	8 Standard	5			9	yes	1	0	yes	5		no	yes		no	yes				1: Every time	yes	no	1		yes	no		yes	no contraception	no	no	yes	no	Oct-2009	1	no	no	yes	no	no	no
18	HC	Sep-2009	718	Currently living with a man	26	750	yes	2:Secondary	8 Standard	5			9	yes	1	0	yes	5		no	yes		no	yes				1: Every time	yes	no	1		yes	no		yes	no contraception	no	no	yes	no	Dec-2009	2	no	yes	yes	no	no	no
18	HC	Sep-2009	718	Currently living with a man	26	750	yes	2:Secondary	8 Standard	5			9	yes	1	0	yes	5		no	yes		no	yes				1: Every time	yes	no	1		yes	no		yes	no contraception	no	no	yes	no	Sep-2010	3	no	no	yes	yes	no	no
19	HC	Sep-2009	191	Currently living with a man	30	4500	no	1:Primary	5 Standard	1			3	yes	2	2	no	3		no	yes		yes	yes		4: Male condom	8: Norigynon INJ	2: Almost every time	yes	no	2		yes	no		yes	no	no	no	no	yes	Sep-2009	Baseline	no	no	yes	no	no	no
19	HC	Sep-2009	191	Currently living with a man	30	4500	no	1:Primary	5 Standard	1			3	yes	2	2	no	3		no	yes		yes	yes		4: Male condom	8: Norigynon INJ	2: Almost every time	yes	no	2		yes	no		yes	no	no	no	no	yes	Jan-2010	1	no	yes	yes	no	no	no
19	HC	Sep-2009	191	Currently living with a man	30	4500	no	1:Primary	5 Standard	1			3	yes	2	2	no	3		no	yes		yes	yes		4: Male condom	8: Norigynon INJ	2: Almost every time	yes	no	2		yes	no		yes	no	no	no	no	yes	Feb-2010	2	no	yes	yes	no	no	no
19	HC	Sep-2009	191	Currently living with a man	30	4500	no	1:Primary	5 Standard	1			3	yes	2	2	no	3		no	yes		yes	yes		4: Male condom	8: Norigynon INJ	2: Almost every time	yes	no	2		yes	no		yes	no	no	no	no	yes	Apr-2010	3	no	no	yes	no	no	no
19	HC	Sep-2009	191	Currently living with a man	30	4500	no	1:Primary	5 Standard	1			3	yes	2	2	no	3		no	yes		yes	yes		4: Male condom	8: Norigynon INJ	2: Almost every time	yes	no	2		yes	no		yes	no	no	no	no	yes	Apr-2010	4	no	no	yes	no	no	no
19	HC	Sep-2009	191	Currently living with a man	30	4500	no	1:Primary	5 Standard	1			3	yes	2	2	no	3		no	yes		yes	yes		4: Male condom	8: Norigynon INJ	2: Almost every time	yes	no	2		yes	no		yes	no	no	no	no	yes	Jul-2010	5	no	yes	yes	no	no	no
19	HC	Sep-2009	191	Currently living with a man	30	4500	no	1:Primary	5 Standard	1			3	yes	2	2	no	3		no	yes		yes	yes		4: Male condom	8: Norigynon INJ	2: Almost every time	yes	no	2		yes	no		yes	no	no	no	no	yes	Sep-2010	6	no	yes	no	no	no	no
20	HC	Sep-2009	565	Previously living with a man	29	7700	no	2:Secondary	10 Standard	6.5		4		yes	1	1	no	2		yes			yes	yes		4: Male condom		1: Every time	no	yes		3	yes	no		yes	yes	yes		yes	no	Sep-2009	Baseline	no	yes	yes	no	no	no
20	HC	Sep-2009	565	Previously living with a man	29	7700	no	2:Secondary	10 Standard	6.5		4		yes	1	1	no	2		yes			yes	yes		4: Male condom		1: Every time	no	yes		3	yes	no		yes	yes	yes		yes	no	Nov-2009	1	no	yes	yes	no	no	no
20	HC	Sep-2009	565	Previously living with a man	29	7700	no	2:Secondary	10 Standard	6.5		4		yes	1	1	no	2		yes			yes	yes		4: Male condom		1: Every time	no	yes		3	yes	no		yes	yes	yes		yes	no	Dec-2009	2	no	yes	yes	no	no	no
20	HC	Sep-2009	565	Previously living with a man	29	7700	no	2:Secondary	10 Standard	6.5		4		yes	1	1	no	2		yes			yes	yes		4: Male condom		1: Every time	no	yes		3	yes	no		yes	yes	yes		yes	no	Mar-2010	3	no	no	yes	no	no	no
20	HC	Sep-2009	565	Previously living with a man	29	7700	no	2:Secondary	10 Standard	6.5		4		yes	1	1	no	2		yes			yes	yes		4: Male condom		1: Every time	no	yes		3	yes	no		yes	yes	yes		yes	no	May-2010	4	no	yes	yes	no	no	no
20	HC	Sep-2009	565	Previously living with a man	29	7700	no	2:Secondary	10 Standard	6.5		4		yes	1	1	no	2		yes			yes	yes		4: Male condom		1: Every time	no	yes		3	yes	no		yes	yes	yes		yes	no	Jul-2010	5	no	yes	yes	no	no	no
20	HC	Sep-2009	565	Previously living with a man	29	7700	no	2:Secondary	10 Standard	6.5		4		yes	1	1	no	2		yes			yes	yes		4: Male condom		1: Every time	no	yes		3	yes	no		yes	yes	yes		yes	no	Oct-2010	6	no	yes	yes	no	no	no
20	HC	Sep-2009	565	Previously living with a man	29	7700	no	2:Secondary	10 Standard	6.5		4		yes	1	1	no	2		yes			yes	yes		4: Male condom		1: Every time	no	yes		3	yes	no		yes	yes	yes		yes	no	Nov-2010	7	no	yes	yes	no	no	no
21	HC	Sep-2009	391	Currently living with a man	34	2800	yes	2:Secondary	10 Standard		10		9	yes	2	2	yes		7	no	no	no	yes	yes		4: Male condom	6: Depo INJ	1: Every time	yes	yes	7		yes	no		no	yes	yes		yes	no	Sep-2009	Baseline	no	no	yes	no	no	no
21	HC	Sep-2009	391	Currently living with a man	34	2800	yes	2:Secondary	10 Standard		10		9	yes	2	2	yes		7	no	no	no	yes	yes		4: Male condom	6: Depo INJ	1: Every time	yes	yes	7		yes	no		no	yes	yes		yes	no	Dec-2009	1	no	no	yes	no	no	no
21	HC	Sep-2009	391	Currently living with a man	34	2800	yes	2:Secondary	10 Standard		10		9	yes	2	2	yes		7	no	no	no	yes	yes		4: Male condom	6: Depo INJ	1: Every time	yes	yes	7		yes	no		no	yes	yes		yes	no	Feb-2010	2	no	no	yes	no	no	no
21	HC	Sep-2009	391	Currently living with a man	34	2800	yes	2:Secondary	10 Standard		10		9	yes	2	2	yes		7	no	no	no	yes	yes		4: Male condom	6: Depo INJ	1: Every time	yes	yes	7		yes	no		no	yes	yes		yes	no	Mar-2010	3	no	no	yes	no	no	no
21	HC	Sep-2009	391	Currently living with a man	34	2800	yes	2:Secondary	10 Standard		10		9	yes	2	2	yes		7	no	no	no	yes	yes		4: Male condom	6: Depo INJ	1: Every time	yes	yes	7		yes	no		no	yes	yes		yes	no	May-2010	4	no	no	yes	no	no	no
21	HC	Sep-2009	391	Currently living with a man	34	2800	yes	2:Secondary	10 Standard		10		9	yes	2	2	yes		7	no	no	no	yes	yes		4: Male condom	6: Depo INJ	1: Every time	yes	yes	7		yes	no		no	yes	yes		yes	no	Aug-2010	5	no	no	yes	no	no	no
21	HC	Sep-2009	391	Currently living with a man	34	2800	yes	2:Secondary	10 Standard		10		9	yes	2	2	yes		7	no	no	no	yes	yes		4: Male condom	6: Depo INJ	1: Every time	yes	yes	7		yes	no		no	yes	yes		yes	no	Oct-2010	6	no	no	yes	no	no	no
22	HC	Sep-2009	120	Widowed	29	1475	yes	2:Secondary	8 Standard	1			1	yes	2	1	no	6		no	yes		no	no	2			4: Never		no				no			no contraception	no	no	yes	no	Sep-2009	Baseline	no	no	no	no	no	no
22	HC	Sep-2009	120	Widowed	29	1475	yes	2:Secondary	8 Standard	1			1	yes	2	1	no	6		no	yes		no	no	2			4: Never		no				no			no contraception	no	no	yes	no	Oct-2009	1	no	no	yes	no	no	no
22	HC	Sep-2009	120	Widowed	29	1475	yes	2:Secondary	8 Standard	1			1	yes	2	1	no	6		no	yes		no	no	2			4: Never		no				no			no contraception	no	no	yes	no	Nov-2009	2	no	no	yes	no	no	no
22	HC	Sep-2009	120	Widowed	29	1475	yes	2:Secondary	8 Standard	1			1	yes	2	1	no	6		no	yes		no	no	2			4: Never		no				no			no contraception	no	no	yes	no	Feb-2010	3	no	no	yes	no	no	no
22	HC	Sep-2009	120	Widowed	29	1475	yes	2:Secondary	8 Standard	1			1	yes	2	1	no	6		no	yes		no	no	2			4: Never		no				no			no contraception	no	no	yes	no	Mar-2010	4	yes	no	yes	no	no	no
22	HC	Sep-2009	120	Widowed	29	1475	yes	2:Secondary	8 Standard	1			1	yes	2	1	no	6		no	yes		no	no	2			4: Never		no				no			no contraception	no	no	yes	no	Apr-2010	5	yes		no	no	no	no
22	HC	Sep-2009	120	Widowed	29	1475	yes	2:Secondary	8 Standard	1			1	yes	2	1	no	6		no	yes		no	no	2			4: Never		no				no			no contraception	no	no	yes	no	May-2010	6	no	no	yes	no	no	no
22	HC	Sep-2009	120	Widowed	29	1475	yes	2:Secondary	8 Standard	1			1	yes	2	1	no	6		no	yes		no	no	2			4: Never		no				no			no contraception	no	no	yes	no	Aug-2010	7	no	no	yes	no	no	no
22	HC	Sep-2009	120	Widowed	29	1475	yes	2:Secondary	8 Standard	1			1	yes	2	1	no	6		no	yes		no	no	2			4: Never		no				no			no contraception	no	no	yes	no	Sep-2010	8	no	no	yes	no	no	no
22	HC	Sep-2009	120	Widowed	29	1475	yes	2:Secondary	8 Standard	1			1	yes	2	1	no	6		no	yes		no	no	2			4: Never		no				no			no contraception	no	no	yes	no	Sep-2010	9	no	no	yes	no	no	no
23	HC	Sep-2009	81	Currently living with a man	30	800	yes	2:Secondary	6 Standard		10		3	yes	1	1	no	10		no	no	yes	yes	no	4	1: COC pill	4: Male condom	3: Sometimes	no	no		4	yes	no		no	no	no	no	no	no	Sep-2009	Baseline	no	no	yes	yes	no	no
24	HC	Sep-2009	610	Previously living with a man	28	1600	yes	0:None	0		88		88	yes	2	2	no	7		yes			no	yes				4: Never	yes	no		5	no	no		yes	no contraception	no	no	yes	no	Sep-2009	Baseline	no	yes	no	no	no	no
24	HC	Sep-2009	610	Previously living with a man	28	1600	yes	0:None	0		88		88	yes	2	2	no	7		yes			no	yes				4: Never	yes	no		5	no	no		yes	no contraception	no	no	yes	no	Nov-2009	1	no	yes	no	no	no	no
24	HC	Sep-2009	610	Previously living with a man	28	1600	yes	0:None	0		88		88	yes	2	2	no	7		yes			no	yes				4: Never	yes	no		5	no	no		yes	no contraception	no	no	yes	no	Dec-2009	2	no	yes	no	no	no	no
24	HC	Sep-2009	610	Previously living with a man	28	1600	yes	0:None	0		88		88	yes	2	2	no	7		yes			no	yes				4: Never	yes	no		5	no	no		yes	no contraception	no	no	yes	no	Mar-2010	3	yes	yes	no	no	no	no
24	HC	Sep-2009	610	Previously living with a man	28	1600	yes	0:None	0		88		88	yes	2	2	no	7		yes			no	yes				4: Never	yes	no		5	no	no		yes	no contraception	no	no	yes	no	Jan-2011	4	no	no	yes	no	no	no
25	HC	Sep-2009	171	Currently living with a man	28	2500	no	2:Secondary	8 Standard	2		0		yes	1	1	yes	2		no	no	yes	no	no	1			1: Every time	don't know	no	3		yes	no		yes	no contraception	no	no	yes	no	Sep-2009	Baseline	no	no	no	no	no	no
25	HC	Sep-2009	171	Currently living with a man	28	2500	no	2:Secondary	8 Standard	2		0		yes	1	1	yes	2		no	no	yes	no	no	1			1: Every time	don't know	no	3		yes	no		yes	no contraception	no	no	yes	no	Oct-2009	1	no	no	yes	no	no	no
25	HC	Sep-2009	171	Currently living with a man	28	2500	no	2:Secondary	8 Standard	2		0		yes	1	1	yes	2		no	no	yes	no	no	1			1: Every time	don't know	no	3		yes	no		yes	no contraception	no	no	yes	no	Nov-2009	2	no	no	yes	no	no	no
25	HC	Sep-2009	171	Currently living with a man	28	2500	no	2:Secondary	8 Standard	2		0		yes	1	1	yes	2		no	no	yes	no	no	1			1: Every time	don't know	no	3		yes	no		yes	no contraception	no	no	yes	no	Dec-2009	3	no	no	yes	no	no	no
25	HC	Sep-2009	171	Currently living with a man	28	2500	no	2:Secondary	8 Standard	2		0		yes	1	1	yes	2		no	no	yes	no	no	1			1: Every time	don't know	no	3		yes	no		yes	no contraception	no	no	yes	no	Feb-2010	4	no	no	yes	no	no	no
25	HC	Sep-2009	171	Currently living with a man	28	2500	no	2:Secondary	8 Standard	2		0		yes	1	1	yes	2		no	no	yes	no	no	1			1: Every time	don't know	no	3		yes	no		yes	no contraception	no	no	yes	no	Sep-2010	5	no	no	yes	no	no	no
26	HC	Sep-2009	588	Currently married	27	2400	yes	2:Secondary	9 Standard	1.7			9	yes	1	0	no	2		yes			no	yes				1: Every time	yes	no	3		yes	no		yes	no contraception	no	no	no	no	Sep-2009	Baseline	no	yes	no	no	no	no
26	HC	Sep-2009	588	Currently married	27	2400	yes	2:Secondary	9 Standard	1.7			9	yes	1	0	no	2		yes			no	yes				1: Every time	yes	no	3		yes	no		yes	no contraception	no	no	no	no	Dec-2009	1	no	yes	yes	no	no	no
26	HC	Sep-2009	588	Currently married	27	2400	yes	2:Secondary	9 Standard	1.7			9	yes	1	0	no	2		yes			no	yes				1: Every time	yes	no	3		yes	no		yes	no contraception	no	no	no	no	Mar-2010	2	no	yes	yes	no	no	no
26	HC	Sep-2009	588	Currently married	27	2400	yes	2:Secondary	9 Standard	1.7			9	yes	1	0	no	2		yes			no	yes				1: Every time	yes	no	3		yes	no		yes	no contraception	no	no	no	no	Apr-2010	3	no	yes	yes	no	no	no
26	HC	Sep-2009	588	Currently married	27	2400	yes	2:Secondary	9 Standard	1.7			9	yes	1	0	no	2		yes			no	yes				1: Every time	yes	no	3		yes	no		yes	no contraception	no	no	no	no	May-2010	4	no	yes	yes	no	no	no
26	HC	Sep-2009	588	Currently married	27	2400	yes	2:Secondary	9 Standard	1.7			9	yes	1	0	no	2		yes			no	yes				1: Every time	yes	no	3		yes	no		yes	no contraception	no	no	no	no	Jul-2010	5	no	yes	yes	no	no	no
26	HC	Sep-2009	588	Currently married	27	2400	yes	2:Secondary	9 Standard	1.7			9	yes	1	0	no	2		yes			no	yes				1: Every time	yes	no	3		yes	no		yes	no contraception	no	no	no	no	Sep-2010	6	no	yes	yes	no	no	no
26	HC	Sep-2009	588	Currently married	27	2400	yes	2:Secondary	9 Standard	1.7			9	yes	1	0	no	2		yes			no	yes				1: Every time	yes	no	3		yes	no		yes	no contraception	no	no	no	no	Oct-2010	7	no	yes	yes	no	no	no
27	HC	Sep-2009	276	Currently living with a man	35	3500	yes	2:Secondary	9 Standard		8		4	yes	1	1	no	19		yes			yes	yes		4: Male condom		4: Never	yes	yes		2	yes	no		yes		no	no	yes	no	Sep-2009	Baseline	no	yes	yes	no	no	no
27	HC	Sep-2009	276	Currently living with a man	35	3500	yes	2:Secondary	9 Standard		8		4	yes	1	1	no	19		yes			yes	yes		4: Male condom		4: Never	yes	yes		2	yes	no		yes		no	no	yes	no	Oct-2009	1	no	yes	yes	no	no	no
27	HC	Sep-2009	276	Currently living with a man	35	3500	yes	2:Secondary	9 Standard		8		4	yes	1	1	no	19		yes			yes	yes		4: Male condom		4: Never	yes	yes		2	yes	no		yes		no	no	yes	no	Nov-2009	2	no	no	yes	no	no	no
27	HC	Sep-2009	276	Currently living with a man	35	3500	yes	2:Secondary	9 Standard		8		4	yes	1	1	no	19		yes			yes	yes		4: Male condom		4: Never	yes	yes		2	yes	no		yes		no	no	yes	no	Dec-2009	3	no	no	yes	no	no	no
27	HC	Sep-2009	276	Currently living with a man	35	3500	yes	2:Secondary	9 Standard		8		4	yes	1	1	no	19		yes			yes	yes		4: Male condom		4: Never	yes	yes		2	yes	no		yes		no	no	yes	no	Jan-2010	4	no	no	yes	no	no	no
27	HC	Sep-2009	276	Currently living with a man	35	3500	yes	2:Secondary	9 Standard		8		4	yes	1	1	no	19		yes			yes	yes		4: Male condom		4: Never	yes	yes		2	yes	no		yes		no	no	yes	no	Feb-2010	5	no	yes	yes	no	no	no
27	HC	Sep-2009	276	Currently living with a man	35	3500	yes	2:Secondary	9 Standard		8		4	yes	1	1	no	19		yes			yes	yes		4: Male condom		4: Never	yes	yes		2	yes	no		yes		no	no	yes	no	Mar-2010	6	no	yes	yes	no	no	no
27	HC	Sep-2009	276	Currently living with a man	35	3500	yes	2:Secondary	9 Standard		8		4	yes	1	1	no	19		yes			yes	yes		4: Male condom		4: Never	yes	yes		2	yes	no		yes		no	no	yes	no	Apr-2010	7	no	yes	yes	no	no	no
27	HC	Sep-2009	276	Currently living with a man	35	3500	yes	2:Secondary	9 Standard		8		4	yes	1	1	no	19		yes			yes	yes		4: Male condom		4: Never	yes	yes		2	yes	no		yes		no	no	yes	no	May-2010	8	no	yes	yes	no	no	no
27	HC	Sep-2009	276	Currently living with a man	35	3500	yes	2:Secondary	9 Standard		8		4	yes	1	1	no	19		yes			yes	yes		4: Male condom		4: Never	yes	yes		2	yes	no		yes		no	no	yes	no	Jul-2010	9	no	yes	yes	no	no	no
27	HC	Sep-2009	276	Currently living with a man	35	3500	yes	2:Secondary	9 Standard		8		4	yes	1	1	no	19		yes			yes	yes		4: Male condom		4: Never	yes	yes		2	yes	no		yes		no	no	yes	no	Aug-2010	10	no	yes	yes	no	no	no
27	HC	Sep-2009	276	Currently living with a man	35	3500	yes	2:Secondary	9 Standard		8		4	yes	1	1	no	19		yes			yes	yes		4: Male condom		4: Never	yes	yes		2	yes	no		yes		no	no	yes	no	Sep-2010	11	yes	yes	no	no	no	no
27	HC	Sep-2009	276	Currently living with a man	35	3500	yes	2:Secondary	9 Standard		8		4	yes	1	1	no	19		yes			yes	yes		4: Male condom		4: Never	yes	yes		2	yes	no		yes		no	no	yes	no	Nov-2010	12	yes					no
27	HC	Sep-2009	276	Currently living with a man	35	3500	yes	2:Secondary	9 Standard		8		4	yes	1	1	no	19		yes			yes	yes		4: Male condom		4: Never	yes	yes		2	yes	no		yes		no	no	yes	no	Nov-2010	13	yes		no	no	no	no
27	HC	Sep-2009	276	Currently living with a man	35	3500	yes	2:Secondary	9 Standard		8		4	yes	1	1	no	19		yes			yes	yes		4: Male condom		4: Never	yes	yes		2	yes	no		yes		no	no	yes	no	Jan-2011	14	yes					no
27	HC	Sep-2009	276	Currently living with a man	35	3500	yes	2:Secondary	9 Standard		8		4	yes	1	1	no	19		yes			yes	yes		4: Male condom		4: Never	yes	yes		2	yes	no		yes		no	no	yes	no	Mar-2011	15	yes					no
28	HC	Sep-2009	309	Currently living with a man	35	700	no	4:University	Did not complete qual	2			6	yes	1	1	yes	2.4		no	yes		no	yes				1: Every time	yes	yes	7		yes	no		yes	no contraception	no	no	yes	no	Sep-2009	Baseline	no	no	no	no	no	no
28	HC	Sep-2009	309	Currently living with a man	35	700	no	4:University	Did not complete qual	2			6	yes	1	1	yes	2.4		no	yes		no	yes				1: Every time	yes	yes	7		yes	no		yes	no contraception	no	no	yes	no	Oct-2009	1	no	no	yes	no	no	no
28	HC	Sep-2009	309	Currently living with a man	35	700	no	4:University	Did not complete qual	2			6	yes	1	1	yes	2.4		no	yes		no	yes				1: Every time	yes	yes	7		yes	no		yes	no contraception	no	no	yes	no	Nov-2009	2	no	no	yes	no	no	no
28	HC	Sep-2009	309	Currently living with a man	35	700	no	4:University	Did not complete qual	2			6	yes	1	1	yes	2.4		no	yes		no	yes				1: Every time	yes	yes	7		yes	no		yes	no contraception	no	no	yes	no	Jan-2010	3	no	no	yes	no	no	no
28	HC	Sep-2009	309	Currently living with a man	35	700	no	4:University	Did not complete qual	2			6	yes	1	1	yes	2.4		no	yes		no	yes				1: Every time	yes	yes	7		yes	no		yes	no contraception	no	no	yes	no	Feb-2010	4	no	no	yes	no	no	no
28	HC	Sep-2009	309	Currently living with a man	35	700	no	4:University	Did not complete qual	2			6	yes	1	1	yes	2.4		no	yes		no	yes				1: Every time	yes	yes	7		yes	no		yes	no contraception	no	no	yes	no	Mar-2010	5	no	no	yes	no	no	no
28	HC	Sep-2009	309	Currently living with a man	35	700	no	4:University	Did not complete qual	2			6	yes	1	1	yes	2.4		no	yes		no	yes				1: Every time	yes	yes	7		yes	no		yes	no contraception	no	no	yes	no	Apr-2010	6	no	no	yes	no	no	no
28	HC	Sep-2009	309	Currently living with a man	35	700	no	4:University	Did not complete qual	2			6	yes	1	1	yes	2.4		no	yes		no	yes				1: Every time	yes	yes	7		yes	no		yes	no contraception	no	no	yes	no	Jul-2010	7	no	no	yes	no	no	no
28	HC	Sep-2009	309	Currently living with a man	35	700	no	4:University	Did not complete qual	2			6	yes	1	1	yes	2.4		no	yes		no	yes				1: Every time	yes	yes	7		yes	no		yes	no contraception	no	no	yes	no	Sep-2010	8	no	no	yes	no	no	no
28	HC	Sep-2009	309	Currently living with a man	35	700	no	4:University	Did not complete qual	2			6	yes	1	1	yes	2.4		no	yes		no	yes				1: Every time	yes	yes	7		yes	no		yes	no contraception	no	no	yes	no	Oct-2010	9	no	no	yes	no	no	no
29	HC	Sep-2009	82	Currently married	29	1000	yes	2:Secondary	7 Standard		5		1	yes	1	1	no	9		yes			no	no	4			1: Every time	yes	no	9		yes	no		yes	no contraception	no	no	no	no	Sep-2009	Baseline	no	yes	no	no	no	no
29	HC	Sep-2009	82	Currently married	29	1000	yes	2:Secondary	7 Standard		5		1	yes	1	1	no	9		yes			no	no	4			1: Every time	yes	no	9		yes	no		yes	no contraception	no	no	no	no	Oct-2009	1	no	no	yes	no	no	no
29	HC	Sep-2009	82	Currently married	29	1000	yes	2:Secondary	7 Standard		5		1	yes	1	1	no	9		yes			no	no	4			1: Every time	yes	no	9		yes	no		yes	no contraception	no	no	no	no	Nov-2009	2	no	no	yes	no	no	no
29	HC	Sep-2009	82	Currently married	29	1000	yes	2:Secondary	7 Standard		5		1	yes	1	1	no	9		yes			no	no	4			1: Every time	yes	no	9		yes	no		yes	no contraception	no	no	no	no	Jan-2010	3	no	yes	yes	no	no	no
29	HC	Sep-2009	82	Currently married	29	1000	yes	2:Secondary	7 Standard		5		1	yes	1	1	no	9		yes			no	no	4			1: Every time	yes	no	9		yes	no		yes	no contraception	no	no	no	no	Feb-2010	4	no	no	yes	no	no	no
29	HC	Sep-2009	82	Currently married	29	1000	yes	2:Secondary	7 Standard		5		1	yes	1	1	no	9		yes			no	no	4			1: Every time	yes	no	9		yes	no		yes	no contraception	no	no	no	no	Apr-2010	5	no	yes	yes	no	no	no
29	HC	Sep-2009	82	Currently married	29	1000	yes	2:Secondary	7 Standard		5		1	yes	1	1	no	9		yes			no	no	4			1: Every time	yes	no	9		yes	no		yes	no contraception	no	no	no	no	Jun-2010	6	no	yes	yes	no	no	no
29	HC	Sep-2009	82	Currently married	29	1000	yes	2:Secondary	7 Standard		5		1	yes	1	1	no	9		yes			no	no	4			1: Every time	yes	no	9		yes	no		yes	no contraception	no	no	no	no	Aug-2010	7	no	yes	yes	no	no	no
30	HC	Sep-2009	45	Widowed	34	1300	yes	2:Secondary	8 Standard		7		1	yes	2	2	no		10	no	no	no	no	no	2			3: Sometimes	don't know	no	1		yes	no		yes	no contraception	no	no	yes	no	Sep-2009	Baseline	no	no	no	no	no	no
30	HC	Sep-2009	45	Widowed	34	1300	yes	2:Secondary	8 Standard		7		1	yes	2	2	no		10	no	no	no	no	no	2			3: Sometimes	don't know	no	1		yes	no		yes	no contraception	no	no	yes	no	Nov-2009	1	no	no	yes	no	no	no
30	HC	Sep-2009	45	Widowed	34	1300	yes	2:Secondary	8 Standard		7		1	yes	2	2	no		10	no	no	no	no	no	2			3: Sometimes	don't know	no	1		yes	no		yes	no contraception	no	no	yes	no	Dec-2009	2	no	no	no	no	no	no
30	HC	Sep-2009	45	Widowed	34	1300	yes	2:Secondary	8 Standard		7		1	yes	2	2	no		10	no	no	no	no	no	2			3: Sometimes	don't know	no	1		yes	no		yes	no contraception	no	no	yes	no	Feb-2010	3	no	no	yes	no	no	no
30	HC	Sep-2009	45	Widowed	34	1300	yes	2:Secondary	8 Standard		7		1	yes	2	2	no		10	no	no	no	no	no	2			3: Sometimes	don't know	no	1		yes	no		yes	no contraception	no	no	yes	no	Mar-2010	4	no	no	yes	no	no	no
30	HC	Sep-2009	45	Widowed	34	1300	yes	2:Secondary	8 Standard		7		1	yes	2	2	no		10	no	no	no	no	no	2			3: Sometimes	don't know	no	1		yes	no		yes	no contraception	no	no	yes	no	May-2010	5	no	no	yes	no	no	no
30	HC	Sep-2009	45	Widowed	34	1300	yes	2:Secondary	8 Standard		7		1	yes	2	2	no		10	no	no	no	no	no	2			3: Sometimes	don't know	no	1		yes	no		yes	no contraception	no	no	yes	no	Jun-2010	6	no	no	yes	no	no	no
30	HC	Sep-2009	45	Widowed	34	1300	yes	2:Secondary	8 Standard		7		1	yes	2	2	no		10	no	no	no	no	no	2			3: Sometimes	don't know	no	1		yes	no		yes	no contraception	no	no	yes	no	Aug-2010	7	no	no	yes	no	no	no
30	HC	Sep-2009	45	Widowed	34	1300	yes	2:Secondary	8 Standard		7		1	yes	2	2	no		10	no	no	no	no	no	2			3: Sometimes	don't know	no	1		yes	no		yes	no contraception	no	no	yes	no	Oct-2010	8	no	no	yes	no	no	no
31	HC	Sep-2009	198	Currently married	24	5000	yes	2:Secondary	9 Standard	1.8		0		yes	1	1	no	2		no	yes		no	yes				1: Every time	yes	no	3		yes	no		yes	no contraception	yes		yes	no	Sep-2009	Baseline	no	no	no	no	no	no
31	HC	Sep-2009	198	Currently married	24	5000	yes	2:Secondary	9 Standard	1.8		0		yes	1	1	no	2		no	yes		no	yes				1: Every time	yes	no	3		yes	no		yes	no contraception	yes		yes	no	Oct-2009	1	no	yes	no	no	no	no
31	HC	Sep-2009	198	Currently married	24	5000	yes	2:Secondary	9 Standard	1.8		0		yes	1	1	no	2		no	yes		no	yes				1: Every time	yes	no	3		yes	no		yes	no contraception	yes		yes	no	Nov-2009	2	no	yes	yes	no	no	no
31	HC	Sep-2009	198	Currently married	24	5000	yes	2:Secondary	9 Standard	1.8		0		yes	1	1	no	2		no	yes		no	yes				1: Every time	yes	no	3		yes	no		yes	no contraception	yes		yes	no	Dec-2009	3	no	no	no	no	no	no
31	HC	Sep-2009	198	Currently married	24	5000	yes	2:Secondary	9 Standard	1.8		0		yes	1	1	no	2		no	yes		no	yes				1: Every time	yes	no	3		yes	no		yes	no contraception	yes		yes	no	Jan-2010	4	no	yes	yes	no	no	no
31	HC	Sep-2009	198	Currently married	24	5000	yes	2:Secondary	9 Standard	1.8		0		yes	1	1	no	2		no	yes		no	yes				1: Every time	yes	no	3		yes	no		yes	no contraception	yes		yes	no	Feb-2010	5	no	no	yes	no	no	no
31	HC	Sep-2009	198	Currently married	24	5000	yes	2:Secondary	9 Standard	1.8		0		yes	1	1	no	2		no	yes		no	yes				1: Every time	yes	no	3		yes	no		yes	no contraception	yes		yes	no	Mar-2010	6	no	no	yes	no	no	no
31	HC	Sep-2009	198	Currently married	24	5000	yes	2:Secondary	9 Standard	1.8		0		yes	1	1	no	2		no	yes		no	yes				1: Every time	yes	no	3		yes	no		yes	no contraception	yes		yes	no	Aug-2010	7	no	no	yes	no	no	no
31	HC	Sep-2009	198	Currently married	24	5000	yes	2:Secondary	9 Standard	1.8		0		yes	1	1	no	2		no	yes		no	yes				1: Every time	yes	no	3		yes	no		yes	no contraception	yes		yes	no	Oct-2010	8	no	no	yes	no	no	no
32	HC	Sep-2009	295	Currently living with a man	29	500	no	2:Secondary	7 Standard	1			10	yes	2	2	no	1.5		no	yes		yes	yes		4: Male condom	6: Depo INJ	3: Sometimes	yes	no	5		yes	yes	a: Current	yes	yes	no		yes	no	Sep-2009	Baseline	no	no	yes	no	no	no
32	HC	Sep-2009	295	Currently living with a man	29	500	no	2:Secondary	7 Standard	1			10	yes	2	2	no	1.5		no	yes		yes	yes		4: Male condom	6: Depo INJ	3: Sometimes	yes	no	5		yes	yes	a: Current	yes	yes	no		yes	no	Nov-2009	1	no	no	yes	no	no	no
32	HC	Sep-2009	295	Currently living with a man	29	500	no	2:Secondary	7 Standard	1			10	yes	2	2	no	1.5		no	yes		yes	yes		4: Male condom	6: Depo INJ	3: Sometimes	yes	no	5		yes	yes	a: Current	yes	yes	no		yes	no	Dec-2009	2	no	no	yes	no	no	no
32	HC	Sep-2009	295	Currently living with a man	29	500	no	2:Secondary	7 Standard	1			10	yes	2	2	no	1.5		no	yes		yes	yes		4: Male condom	6: Depo INJ	3: Sometimes	yes	no	5		yes	yes	a: Current	yes	yes	no		yes	no	Jan-2010	3	no	no	yes	no	no	no
32	HC	Sep-2009	295	Currently living with a man	29	500	no	2:Secondary	7 Standard	1			10	yes	2	2	no	1.5		no	yes		yes	yes		4: Male condom	6: Depo INJ	3: Sometimes	yes	no	5		yes	yes	a: Current	yes	yes	no		yes	no	Feb-2010	4	no	no	yes	no	no	no
32	HC	Sep-2009	295	Currently living with a man	29	500	no	2:Secondary	7 Standard	1			10	yes	2	2	no	1.5		no	yes		yes	yes		4: Male condom	6: Depo INJ	3: Sometimes	yes	no	5		yes	yes	a: Current	yes	yes	no		yes	no	Mar-2010	5	no	no	yes	no	no	no
32	HC	Sep-2009	295	Currently living with a man	29	500	no	2:Secondary	7 Standard	1			10	yes	2	2	no	1.5		no	yes		yes	yes		4: Male condom	6: Depo INJ	3: Sometimes	yes	no	5		yes	yes	a: Current	yes	yes	no		yes	no	Apr-2010	6	no	no	yes	no	no	no
32	HC	Sep-2009	295	Currently living with a man	29	500	no	2:Secondary	7 Standard	1			10	yes	2	2	no	1.5		no	yes		yes	yes		4: Male condom	6: Depo INJ	3: Sometimes	yes	no	5		yes	yes	a: Current	yes	yes	no		yes	no	Jun-2010	7	no	no	yes	no	no	no
32	HC	Sep-2009	295	Currently living with a man	29	500	no	2:Secondary	7 Standard	1			10	yes	2	2	no	1.5		no	yes		yes	yes		4: Male condom	6: Depo INJ	3: Sometimes	yes	no	5		yes	yes	a: Current	yes	yes	no		yes	no	Aug-2010	8	no	no	yes	no	no	no
32	HC	Sep-2009	295	Currently living with a man	29	500	no	2:Secondary	7 Standard	1			10	yes	2	2	no	1.5		no	yes		yes	yes		4: Male condom	6: Depo INJ	3: Sometimes	yes	no	5		yes	yes	a: Current	yes	yes	no		yes	no	Sep-2010	9	no	no	yes	no	no	no
33	HE	Sep-2009	460	Currently married	30	600	no	3:College	Certificate	5			10	yes	1	1	no	9		no	no	no	yes	no	2	6: Depo INJ		3: Sometimes	yes	no	9		yes	no		no	yes	no		yes	no	Sep-2009	Baseline	no	no	yes	no	no	no
33	HE	Sep-2009	460	Currently married	30	600	no	3:College	Certificate	5			10	yes	1	1	no	9		no	no	no	yes	no	2	6: Depo INJ		3: Sometimes	yes	no	9		yes	no		no	yes	no		yes	no	Oct-2009	1	no	no	yes	no	no	no
33	HE	Sep-2009	460	Currently married	30	600	no	3:College	Certificate	5			10	yes	1	1	no	9		no	no	no	yes	no	2	6: Depo INJ		3: Sometimes	yes	no	9		yes	no		no	yes	no		yes	no	Dec-2009	2	no	no	yes	no	no	no
33	HE	Sep-2009	460	Currently married	30	600	no	3:College	Certificate	5			10	yes	1	1	no	9		no	no	no	yes	no	2	6: Depo INJ		3: Sometimes	yes	no	9		yes	no		no	yes	no		yes	no	Feb-2010	3	no	no	yes	no	no	no
33	HE	Sep-2009	460	Currently married	30	600	no	3:College	Certificate	5			10	yes	1	1	no	9		no	no	no	yes	no	2	6: Depo INJ		3: Sometimes	yes	no	9		yes	no		no	yes	no		yes	no	May-2010	4	no	no	no	no	no	no
33	HE	Sep-2009	460	Currently married	30	600	no	3:College	Certificate	5			10	yes	1	1	no	9		no	no	no	yes	no	2	6: Depo INJ		3: Sometimes	yes	no	9		yes	no		no	yes	no		yes	no	Jul-2010	5	no	no	yes	no	no	no
33	HE	Sep-2009	460	Currently married	30	600	no	3:College	Certificate	5			10	yes	1	1	no	9		no	no	no	yes	no	2	6: Depo INJ		3: Sometimes	yes	no	9		yes	no		no	yes	no		yes	no	Sep-2010	6	no	no	no	no	no	no
33	HE	Sep-2009	460	Currently married	30	600	no	3:College	Certificate	5			10	yes	1	1	no	9		no	no	no	yes	no	2	6: Depo INJ		3: Sometimes	yes	no	9		yes	no		no	yes	no		yes	no	Sep-2010	7	no	no	no	no	no	no
34	HC	Sep-2009	352	Currently living with a man	31	2500	yes	2:Secondary	10 Standard	3			7	yes	3	3	yes		5	no	no	no	yes	yes		6: Depo INJ		1: Every time	don't know	yes	8		yes	no		no	no	no	no	yes	yes	Sep-2009	Baseline	no	no	yes	no	no	no
34	HC	Sep-2009	352	Currently living with a man	31	2500	yes	2:Secondary	10 Standard	3			7	yes	3	3	yes		5	no	no	no	yes	yes		6: Depo INJ		1: Every time	don't know	yes	8		yes	no		no	no	no	no	yes	yes	Oct-2009	1	no	no	yes	no	no	no
34	HC	Sep-2009	352	Currently living with a man	31	2500	yes	2:Secondary	10 Standard	3			7	yes	3	3	yes		5	no	no	no	yes	yes		6: Depo INJ		1: Every time	don't know	yes	8		yes	no		no	no	no	no	yes	yes	Feb-2010	2	no	no	yes	no	no	no
34	HC	Sep-2009	352	Currently living with a man	31	2500	yes	2:Secondary	10 Standard	3			7	yes	3	3	yes		5	no	no	no	yes	yes		6: Depo INJ		1: Every time	don't know	yes	8		yes	no		no	no	no	no	yes	yes	May-2010	3	no	no	yes	no	no	no
34	HC	Sep-2009	352	Currently living with a man	31	2500	yes	2:Secondary	10 Standard	3			7	yes	3	3	yes		5	no	no	no	yes	yes		6: Depo INJ		1: Every time	don't know	yes	8		yes	no		no	no	no	no	yes	yes	Jun-2010	4	no	no	yes	no	no	no
34	HC	Sep-2009	352	Currently living with a man	31	2500	yes	2:Secondary	10 Standard	3			7	yes	3	3	yes		5	no	no	no	yes	yes		6: Depo INJ		1: Every time	don't know	yes	8		yes	no		no	no	no	no	yes	yes	Aug-2010	5	no	no	yes	yes	no	no
34	HC	Sep-2009	352	Currently living with a man	31	2500	yes	2:Secondary	10 Standard	3			7	yes	3	3	yes		5	no	no	no	yes	yes		6: Depo INJ		1: Every time	don't know	yes	8		yes	no		no	no	no	no	yes	yes	Sep-2010	6	no	no	yes	no	no	no
35	HC	Sep-2009	1451	Currently living with a man	24	3600	no	2:Secondary	9 Standard	3		3		yes	1	1	no	6		no	yes		no	yes				1: Every time	yes	no	11		yes	no		yes	no contraception	no	no	yes	no	Sep-2009	Baseline	no	no	no	no	no	no
35	HC	Sep-2009	1451	Currently living with a man	24	3600	no	2:Secondary	9 Standard	3		3		yes	1	1	no	6		no	yes		no	yes				1: Every time	yes	no	11		yes	no		yes	no contraception	no	no	yes	no	Dec-2009	1	no	yes	yes	no	no	no
35	HC	Sep-2009	1451	Currently living with a man	24	3600	no	2:Secondary	9 Standard	3		3		yes	1	1	no	6		no	yes		no	yes				1: Every time	yes	no	11		yes	no		yes	no contraception	no	no	yes	no	Feb-2010	2	no	yes	yes	no	no	no
35	HC	Sep-2009	1451	Currently living with a man	24	3600	no	2:Secondary	9 Standard	3		3		yes	1	1	no	6		no	yes		no	yes				1: Every time	yes	no	11		yes	no		yes	no contraception	no	no	yes	no	Mar-2010	3	no	yes	yes	no	no	no
35	HC	Sep-2009	1451	Currently living with a man	24	3600	no	2:Secondary	9 Standard	3		3		yes	1	1	no	6		no	yes		no	yes				1: Every time	yes	no	11		yes	no		yes	no contraception	no	no	yes	no	Apr-2010	4	no	yes	yes	no	no	no
35	HC	Sep-2009	1451	Currently living with a man	24	3600	no	2:Secondary	9 Standard	3		3		yes	1	1	no	6		no	yes		no	yes				1: Every time	yes	no	11		yes	no		yes	no contraception	no	no	yes	no	Jun-2010	5	no	yes	yes	no	no	no
35	HC	Sep-2009	1451	Currently living with a man	24	3600	no	2:Secondary	9 Standard	3		3		yes	1	1	no	6		no	yes		no	yes				1: Every time	yes	no	11		yes	no		yes	no contraception	no	no	yes	no	Jul-2010	6	no	yes	yes	no	no	no
35	HC	Sep-2009	1451	Currently living with a man	24	3600	no	2:Secondary	9 Standard	3		3		yes	1	1	no	6		no	yes		no	yes				1: Every time	yes	no	11		yes	no		yes	no contraception	no	no	yes	no	Aug-2010	7	no		yes	no	no	no
35	HC	Sep-2009	1451	Currently living with a man	24	3600	no	2:Secondary	9 Standard	3		3		yes	1	1	no	6		no	yes		no	yes				1: Every time	yes	no	11		yes	no		yes	no contraception	no	no	yes	no	Sep-2010	8	no	yes	yes	no	no	no
36	HC	Sep-2009	59	Never married/ never lived with a man	27	2000	yes	2:Secondary	9 Standard		11		1	yes	1	1	yes		8	no	no	yes	no	yes				3: Sometimes	don't know	yes	1		yes	yes	a: Current	yes	no contraception	yes	no	yes	no	Sep-2009	Baseline	no	no	no	no	no	no
36	HC	Sep-2009	59	Never married/ never lived with a man	27	2000	yes	2:Secondary	9 Standard		11		1	yes	1	1	yes		8	no	no	yes	no	yes				3: Sometimes	don't know	yes	1		yes	yes	a: Current	yes	no contraception	yes	no	yes	no	Oct-2009	1	no	no	yes	no	no	no
36	HC	Sep-2009	59	Never married/ never lived with a man	27	2000	yes	2:Secondary	9 Standard		11		1	yes	1	1	yes		8	no	no	yes	no	yes				3: Sometimes	don't know	yes	1		yes	yes	a: Current	yes	no contraception	yes	no	yes	no	Jan-2010	2	no	no	no	no	no	no
36	HC	Sep-2009	59	Never married/ never lived with a man	27	2000	yes	2:Secondary	9 Standard		11		1	yes	1	1	yes		8	no	no	yes	no	yes				3: Sometimes	don't know	yes	1		yes	yes	a: Current	yes	no contraception	yes	no	yes	no	Mar-2010	3	no	no	no	no	no	no
36	HC	Sep-2009	59	Never married/ never lived with a man	27	2000	yes	2:Secondary	9 Standard		11		1	yes	1	1	yes		8	no	no	yes	no	yes				3: Sometimes	don't know	yes	1		yes	yes	a: Current	yes	no contraception	yes	no	yes	no	May-2010	4	no	no	no	no	no	no
36	HC	Sep-2009	59	Never married/ never lived with a man	27	2000	yes	2:Secondary	9 Standard		11		1	yes	1	1	yes		8	no	no	yes	no	yes				3: Sometimes	don't know	yes	1		yes	yes	a: Current	yes	no contraception	yes	no	yes	no	Jul-2010	5	no	no	yes	no	no	no
36	HC	Sep-2009	59	Never married/ never lived with a man	27	2000	yes	2:Secondary	9 Standard		11		1	yes	1	1	yes		8	no	no	yes	no	yes				3: Sometimes	don't know	yes	1		yes	yes	a: Current	yes	no contraception	yes	no	yes	no	Sep-2010	6	no	no	yes	no	no	no
37	HU	Sep-2009	215	Never married/ never lived with a man	29	250	yes	2:Secondary	10 Standard	6			6	yes	1	1	no	10		no	yes		yes	yes		7: Nuristerate INJ		1: Every time	no	no	6		no	yes	a: Current	yes	yes	no	no	yes	no	Sep-2009	Baseline	no	no	yes	no	no	no
37	HU	Sep-2009	215	Never married/ never lived with a man	29	250	yes	2:Secondary	10 Standard	6			6	yes	1	1	no	10		no	yes		yes	yes		7: Nuristerate INJ		1: Every time	no	no	6		no	yes	a: Current	yes	yes	no	no	yes	no	Nov-2009	1	no	no	yes	no	no	no
37	HU	Sep-2009	215	Never married/ never lived with a man	29	250	yes	2:Secondary	10 Standard	6			6	yes	1	1	no	10		no	yes		yes	yes		7: Nuristerate INJ		1: Every time	no	no	6		no	yes	a: Current	yes	yes	no	no	yes	no	Dec-2009	2	no	no	yes	no	no	no
37	HU	Sep-2009	215	Never married/ never lived with a man	29	250	yes	2:Secondary	10 Standard	6			6	yes	1	1	no	10		no	yes		yes	yes		7: Nuristerate INJ		1: Every time	no	no	6		no	yes	a: Current	yes	yes	no	no	yes	no	Jun-2010	3	no	no	yes	no	no	no
37	HU	Sep-2009	215	Never married/ never lived with a man	29	250	yes	2:Secondary	10 Standard	6			6	yes	1	1	no	10		no	yes		yes	yes		7: Nuristerate INJ		1: Every time	no	no	6		no	yes	a: Current	yes	yes	no	no	yes	no	Jul-2010	4	no	no	yes	no	no	no
37	HU	Sep-2009	215	Never married/ never lived with a man	29	250	yes	2:Secondary	10 Standard	6			6	yes	1	1	no	10		no	yes		yes	yes		7: Nuristerate INJ		1: Every time	no	no	6		no	yes	a: Current	yes	yes	no	no	yes	no	Sep-2010	5	no	no	yes	no	no	no
37	HU	Sep-2009	215	Never married/ never lived with a man	29	250	yes	2:Secondary	10 Standard	6			6	yes	1	1	no	10		no	yes		yes	yes		7: Nuristerate INJ		1: Every time	no	no	6		no	yes	a: Current	yes	yes	no	no	yes	no	Nov-2010	6	no	no	yes	no	no	no
38	HC	Sep-2009	286	Currently living with a man	29	5000	no	2:Secondary	8 Standard	2		1.5		yes	0	0	no	8		yes			no	yes				3: Sometimes	yes	no	3		yes	no		yes	no contraception	no	no	yes	no	Sep-2009	Baseline	no	yes	no	no	no	no
38	HC	Sep-2009	286	Currently living with a man	29	5000	no	2:Secondary	8 Standard	2		1.5		yes	0	0	no	8		yes			no	yes				3: Sometimes	yes	no	3		yes	no		yes	no contraception	no	no	yes	no	Oct-2009	1	no	yes	no	no	no	no
38	HC	Sep-2009	286	Currently living with a man	29	5000	no	2:Secondary	8 Standard	2		1.5		yes	0	0	no	8		yes			no	yes				3: Sometimes	yes	no	3		yes	no		yes	no contraception	no	no	yes	no	Nov-2009	2	no	yes	no	no	no	no
38	HC	Sep-2009	286	Currently living with a man	29	5000	no	2:Secondary	8 Standard	2		1.5		yes	0	0	no	8		yes			no	yes				3: Sometimes	yes	no	3		yes	no		yes	no contraception	no	no	yes	no	Jan-2010	3	no	yes	yes	no	no	no
38	HC	Sep-2009	286	Currently living with a man	29	5000	no	2:Secondary	8 Standard	2		1.5		yes	0	0	no	8		yes			no	yes				3: Sometimes	yes	no	3		yes	no		yes	no contraception	no	no	yes	no	Mar-2010	4	no	yes	no	no	no	no
38	HC	Sep-2009	286	Currently living with a man	29	5000	no	2:Secondary	8 Standard	2		1.5		yes	0	0	no	8		yes			no	yes				3: Sometimes	yes	no	3		yes	no		yes	no contraception	no	no	yes	no	Apr-2010	5	no	yes	no	no	no	no
38	HC	Sep-2009	286	Currently living with a man	29	5000	no	2:Secondary	8 Standard	2		1.5		yes	0	0	no	8		yes			no	yes				3: Sometimes	yes	no	3		yes	no		yes	no contraception	no	no	yes	no	Jun-2010	6	no	yes	no	no	no	no
38	HC	Sep-2009	286	Currently living with a man	29	5000	no	2:Secondary	8 Standard	2		1.5		yes	0	0	no	8		yes			no	yes				3: Sometimes	yes	no	3		yes	no		yes	no contraception	no	no	yes	no	Aug-2010	7	no	yes	no	no	no	no
38	HC	Sep-2009	286	Currently living with a man	29	5000	no	2:Secondary	8 Standard	2		1.5		yes	0	0	no	8		yes			no	yes				3: Sometimes	yes	no	3		yes	no		yes	no contraception	no	no	yes	no	Oct-2010	8	no	yes	no	no	no	no
39	HC	Sep-2009	528	Currently living with a man	33	1200	yes	2:Secondary	10 Standard	3		2.5		yes	1	1	no	12		no	yes		no	yes				1: Every time	yes	yes	2		yes	no		yes	no contraception	no	no	yes	no	Sep-2009	Baseline	no	no	no	no	no	no
39	HC	Sep-2009	528	Currently living with a man	33	1200	yes	2:Secondary	10 Standard	3		2.5		yes	1	1	no	12		no	yes		no	yes				1: Every time	yes	yes	2		yes	no		yes	no contraception	no	no	yes	no	Oct-2009	1	yes	yes	no	no	no	no
39	HC	Sep-2009	528	Currently living with a man	33	1200	yes	2:Secondary	10 Standard	3		2.5		yes	1	1	no	12		no	yes		no	yes				1: Every time	yes	yes	2		yes	no		yes	no contraception	no	no	yes	no	Mar-2010	2	yes		no	no	no	no
39	HC	Sep-2009	528	Currently living with a man	33	1200	yes	2:Secondary	10 Standard	3		2.5		yes	1	1	no	12		no	yes		no	yes				1: Every time	yes	yes	2		yes	no		yes	no contraception	no	no	yes	no	Jul-2010	3	no	no	yes	no	no	no
39	HC	Sep-2009	528	Currently living with a man	33	1200	yes	2:Secondary	10 Standard	3		2.5		yes	1	1	no	12		no	yes		no	yes				1: Every time	yes	yes	2		yes	no		yes	no contraception	no	no	yes	no	Jul-2010	4	no	no	no	no	no	no
39	HC	Sep-2009	528	Currently living with a man	33	1200	yes	2:Secondary	10 Standard	3		2.5		yes	1	1	no	12		no	yes		no	yes				1: Every time	yes	yes	2		yes	no		yes	no contraception	no	no	yes	no	Oct-2010	5	no	no				no
39	HC	Sep-2009	528	Currently living with a man	33	1200	yes	2:Secondary	10 Standard	3		2.5		yes	1	1	no	12		no	yes		no	yes				1: Every time	yes	yes	2		yes	no		yes	no contraception	no	no	yes	no	Oct-2010	6	no					no
39	HC	Sep-2009	528	Currently living with a man	33	1200	yes	2:Secondary	10 Standard	3		2.5		yes	1	1	no	12		no	yes		no	yes				1: Every time	yes	yes	2		yes	no		yes	no contraception	no	no	yes	no	Nov-2010	7	no	no	yes	no	no	no
39	HC	Sep-2009	528	Currently living with a man	33	1200	yes	2:Secondary	10 Standard	3		2.5		yes	1	1	no	12		no	yes		no	yes				1: Every time	yes	yes	2		yes	no		yes	no contraception	no	no	yes	no	Feb-2011	8	no	no	yes	no	no	no
40	HC	Sep-2009	499	Currently living with a man	27	9350	no	2:Secondary	9 Standard	1		1		yes	2	2	yes	1		no	yes		no	yes				1: Every time	don't know	yes	6		yes	no		yes	no contraception	no	no	no	no	Sep-2009	Baseline	no	no	no	no	no	no
40	HC	Sep-2009	499	Currently living with a man	27	9350	no	2:Secondary	9 Standard	1		1		yes	2	2	yes	1		no	yes		no	yes				1: Every time	don't know	yes	6		yes	no		yes	no contraception	no	no	no	no	Oct-2009	1	no	yes	no	no	no	no
40	HC	Sep-2009	499	Currently living with a man	27	9350	no	2:Secondary	9 Standard	1		1		yes	2	2	yes	1		no	yes		no	yes				1: Every time	don't know	yes	6		yes	no		yes	no contraception	no	no	no	no	Feb-2010	2	yes	yes	no	no	no	no
40	HC	Sep-2009	499	Currently living with a man	27	9350	no	2:Secondary	9 Standard	1		1		yes	2	2	yes	1		no	yes		no	yes				1: Every time	don't know	yes	6		yes	no		yes	no contraception	no	no	no	no	Apr-2010	3	yes					no
40	HC	Sep-2009	499	Currently living with a man	27	9350	no	2:Secondary	9 Standard	1		1		yes	2	2	yes	1		no	yes		no	yes				1: Every time	don't know	yes	6		yes	no		yes	no contraception	no	no	no	no	Aug-2010	4	no					no
41	HC	Sep-2009	201	Currently living with a man	30	1500	yes	2:Secondary	7 Standard	2		0		yes	1	1	no	9		yes			no	yes				3: Sometimes	don't know	no	4		no	no		yes	no contraception	no	no	no	no	Sep-2009	Baseline	no	yes	no	no	no	no
41	HC	Sep-2009	201	Currently living with a man	30	1500	yes	2:Secondary	7 Standard	2		0		yes	1	1	no	9		yes			no	yes				3: Sometimes	don't know	no	4		no	no		yes	no contraception	no	no	no	no	Feb-2010	1	no	no	yes	no	no	no
41	HC	Sep-2009	201	Currently living with a man	30	1500	yes	2:Secondary	7 Standard	2		0		yes	1	1	no	9		yes			no	yes				3: Sometimes	don't know	no	4		no	no		yes	no contraception	no	no	no	no	Jan-2011	2	no	no	yes	no	no	no
42	HU	Sep-2009	428	Currently living with a man	33	3300	yes	2:Secondary	9 Standard	2		2		yes	2	1	yes	2		no	yes		yes	yes		7: Nuristerate INJ		2: Almost every time	don't know	yes	6		yes	no		yes	yes	no	no	no	no	Sep-2009	Baseline	no	no	yes	no	no	no
42	HU	Sep-2009	428	Currently living with a man	33	3300	yes	2:Secondary	9 Standard	2		2		yes	2	1	yes	2		no	yes		yes	yes		7: Nuristerate INJ		2: Almost every time	don't know	yes	6		yes	no		yes	yes	no	no	no	no	Nov-2009	1	no	no	yes	no	no	no
42	HU	Sep-2009	428	Currently living with a man	33	3300	yes	2:Secondary	9 Standard	2		2		yes	2	1	yes	2		no	yes		yes	yes		7: Nuristerate INJ		2: Almost every time	don't know	yes	6		yes	no		yes	yes	no	no	no	no	Jan-2010	2	no	no	yes	no	no	no
42	HU	Sep-2009	428	Currently living with a man	33	3300	yes	2:Secondary	9 Standard	2		2		yes	2	1	yes	2		no	yes		yes	yes		7: Nuristerate INJ		2: Almost every time	don't know	yes	6		yes	no		yes	yes	no	no	no	no	Mar-2010	3	no	yes	no	no	no	no
42	HU	Sep-2009	428	Currently living with a man	33	3300	yes	2:Secondary	9 Standard	2		2		yes	2	1	yes	2		no	yes		yes	yes		7: Nuristerate INJ		2: Almost every time	don't know	yes	6		yes	no		yes	yes	no	no	no	no	May-2010	4	no	yes	no	no	no	no
42	HU	Sep-2009	428	Currently living with a man	33	3300	yes	2:Secondary	9 Standard	2		2		yes	2	1	yes	2		no	yes		yes	yes		7: Nuristerate INJ		2: Almost every time	don't know	yes	6		yes	no		yes	yes	no	no	no	no	Jul-2010	5	no	yes	no	no	no	no
42	HU	Sep-2009	428	Currently living with a man	33	3300	yes	2:Secondary	9 Standard	2		2		yes	2	1	yes	2		no	yes		yes	yes		7: Nuristerate INJ		2: Almost every time	don't know	yes	6		yes	no		yes	yes	no	no	no	no	Aug-2010	6	no	yes	no	no	no	no
42	HU	Sep-2009	428	Currently living with a man	33	3300	yes	2:Secondary	9 Standard	2		2		yes	2	1	yes	2		no	yes		yes	yes		7: Nuristerate INJ		2: Almost every time	don't know	yes	6		yes	no		yes	yes	no	no	no	no	Sep-2010	7	no	yes	yes	no	no	no
43	HC	Sep-2009	38	Never married/ never lived with a man	30	8000	yes	3:College	Certificate		9		4	yes	1	1	no	11		no	yes		no	yes				2: Almost every time	yes	no	7		yes	no		yes	no contraception	no	no	yes	no	Sep-2009	Baseline	no	no	no	no	no	no
43	HC	Sep-2009	38	Never married/ never lived with a man	30	8000	yes	3:College	Certificate		9		4	yes	1	1	no	11		no	yes		no	yes				2: Almost every time	yes	no	7		yes	no		yes	no contraception	no	no	yes	no	Oct-2009	1	no	no	yes	no	no	no
43	HC	Sep-2009	38	Never married/ never lived with a man	30	8000	yes	3:College	Certificate		9		4	yes	1	1	no	11		no	yes		no	yes				2: Almost every time	yes	no	7		yes	no		yes	no contraception	no	no	yes	no	Nov-2009	2	no	no	yes	no	no	no
43	HC	Sep-2009	38	Never married/ never lived with a man	30	8000	yes	3:College	Certificate		9		4	yes	1	1	no	11		no	yes		no	yes				2: Almost every time	yes	no	7		yes	no		yes	no contraception	no	no	yes	no	Jan-2010	3	no	no	yes	no	no	no
43	HC	Sep-2009	38	Never married/ never lived with a man	30	8000	yes	3:College	Certificate		9		4	yes	1	1	no	11		no	yes		no	yes				2: Almost every time	yes	no	7		yes	no		yes	no contraception	no	no	yes	no	Mar-2010	4	no	no	yes	no	no	no
43	HC	Sep-2009	38	Never married/ never lived with a man	30	8000	yes	3:College	Certificate		9		4	yes	1	1	no	11		no	yes		no	yes				2: Almost every time	yes	no	7		yes	no		yes	no contraception	no	no	yes	no	Apr-2010	5	no	no	yes	no	no	no
43	HC	Sep-2009	38	Never married/ never lived with a man	30	8000	yes	3:College	Certificate		9		4	yes	1	1	no	11		no	yes		no	yes				2: Almost every time	yes	no	7		yes	no		yes	no contraception	no	no	yes	no	May-2010	6	no	no	yes	no	no	no
43	HC	Sep-2009	38	Never married/ never lived with a man	30	8000	yes	3:College	Certificate		9		4	yes	1	1	no	11		no	yes		no	yes				2: Almost every time	yes	no	7		yes	no		yes	no contraception	no	no	yes	no	Jun-2010	7	no	no	yes	no	no	no
43	HC	Sep-2009	38	Never married/ never lived with a man	30	8000	yes	3:College	Certificate		9		4	yes	1	1	no	11		no	yes		no	yes				2: Almost every time	yes	no	7		yes	no		yes	no contraception	no	no	yes	no	Aug-2010	8	no	no	yes	no	no	no
43	HC	Sep-2009	38	Never married/ never lived with a man	30	8000	yes	3:College	Certificate		9		4	yes	1	1	no	11		no	yes		no	yes				2: Almost every time	yes	no	7		yes	no		yes	no contraception	no	no	yes	no	Oct-2010	9	no	no	yes	no	no	no
44	HC	Sep-2009	185	Currently living with a man	29	400	no	2:Secondary	7 Standard		10		8	yes	1	1	no	5		no	no	yes	no	yes				3: Sometimes	yes	yes	6		yes	no		yes	no contraception	no		no	no	Sep-2009	Baseline	no	no	no	no	no	no
44	HC	Sep-2009	185	Currently living with a man	29	400	no	2:Secondary	7 Standard		10		8	yes	1	1	no	5		no	no	yes	no	yes				3: Sometimes	yes	yes	6		yes	no		yes	no contraception	no		no	no	Jan-2010	1	yes	no	yes	no	no	no
44	HC	Sep-2009	185	Currently living with a man	29	400	no	2:Secondary	7 Standard		10		8	yes	1	1	no	5		no	no	yes	no	yes				3: Sometimes	yes	yes	6		yes	no		yes	no contraception	no		no	no	Feb-2010	2	yes					no
44	HC	Sep-2009	185	Currently living with a man	29	400	no	2:Secondary	7 Standard		10		8	yes	1	1	no	5		no	no	yes	no	yes				3: Sometimes	yes	yes	6		yes	no		yes	no contraception	no		no	no	Mar-2010	3	yes					no
44	HC	Sep-2009	185	Currently living with a man	29	400	no	2:Secondary	7 Standard		10		8	yes	1	1	no	5		no	no	yes	no	yes				3: Sometimes	yes	yes	6		yes	no		yes	no contraception	no		no	no	May-2010	4	yes					no
44	HC	Sep-2009	185	Currently living with a man	29	400	no	2:Secondary	7 Standard		10		8	yes	1	1	no	5		no	no	yes	no	yes				3: Sometimes	yes	yes	6		yes	no		yes	no contraception	no		no	no	Jun-2010	5	yes					no
44	HC	Sep-2009	185	Currently living with a man	29	400	no	2:Secondary	7 Standard		10		8	yes	1	1	no	5		no	no	yes	no	yes				3: Sometimes	yes	yes	6		yes	no		yes	no contraception	no		no	no	Jul-2010	6	yes					no
44	HC	Sep-2009	185	Currently living with a man	29	400	no	2:Secondary	7 Standard		10		8	yes	1	1	no	5		no	no	yes	no	yes				3: Sometimes	yes	yes	6		yes	no		yes	no contraception	no		no	no	Aug-2010	7	no					no
44	HC	Sep-2009	185	Currently living with a man	29	400	no	2:Secondary	7 Standard		10		8	yes	1	1	no	5		no	no	yes	no	yes				3: Sometimes	yes	yes	6		yes	no		yes	no contraception	no		no	no	Sep-2010	8	no	no	yes	no	no	no
44	HC	Sep-2009	185	Currently living with a man	29	400	no	2:Secondary	7 Standard		10		8	yes	1	1	no	5		no	no	yes	no	yes				3: Sometimes	yes	yes	6		yes	no		yes	no contraception	no		no	no	Oct-2010	9	no	no	yes	no	no	no
45	HU	Sep-2009	59	Never married/ never lived with a man	33	2000	yes	2:Secondary	10 Standard		6		3	yes	2	2	no	9		no	no	yes	yes	yes		1: COC pill		1: Every time	don't know	no		6	no	no		yes	no	yes		yes	no	Sep-2009	Baseline	no	no	yes	yes	no	no
45	HU	Sep-2009	59	Never married/ never lived with a man	33	2000	yes	2:Secondary	10 Standard		6		3	yes	2	2	no	9		no	no	yes	yes	yes		1: COC pill		1: Every time	don't know	no		6	no	no		yes	no	yes		yes	no	Nov-2009	1	no	no	yes	no	no	no
45	HU	Sep-2009	59	Never married/ never lived with a man	33	2000	yes	2:Secondary	10 Standard		6		3	yes	2	2	no	9		no	no	yes	yes	yes		1: COC pill		1: Every time	don't know	no		6	no	no		yes	no	yes		yes	no	Dec-2009	2	no	no	yes	no	no	no
45	HU	Sep-2009	59	Never married/ never lived with a man	33	2000	yes	2:Secondary	10 Standard		6		3	yes	2	2	no	9		no	no	yes	yes	yes		1: COC pill		1: Every time	don't know	no		6	no	no		yes	no	yes		yes	no	Jun-2010	3	yes	no	yes	no	no	no
45	HU	Sep-2009	59	Never married/ never lived with a man	33	2000	yes	2:Secondary	10 Standard		6		3	yes	2	2	no	9		no	no	yes	yes	yes		1: COC pill		1: Every time	don't know	no		6	no	no		yes	no	yes		yes	no	Jul-2010	4	no	no	yes	no	no	no
45	HU	Sep-2009	59	Never married/ never lived with a man	33	2000	yes	2:Secondary	10 Standard		6		3	yes	2	2	no	9		no	no	yes	yes	yes		1: COC pill		1: Every time	don't know	no		6	no	no		yes	no	yes		yes	no	Oct-2010	5	no	no	yes	no	no	no
45	HU	Sep-2009	59	Never married/ never lived with a man	33	2000	yes	2:Secondary	10 Standard		6		3	yes	2	2	no	9		no	no	yes	yes	yes		1: COC pill		1: Every time	don't know	no		6	no	no		yes	no	yes		yes	no	Apr-2011	6	no	no	yes	yes	no	no
46	HC	Sep-2009	83	Never married/ never lived with a man	21	2500	no	2:Secondary	9 Standard	2			3	no	0	0	no			no	no	yes	no	yes				1: Every time		no				no		no	no contraception	yes		no	no	Sep-2009	Baseline	no	no	no	no	no	no
46	HC	Sep-2009	83	Never married/ never lived with a man	21	2500	no	2:Secondary	9 Standard	2			3	no	0	0	no			no	no	yes	no	yes				1: Every time		no				no		no	no contraception	yes		no	no	Nov-2009	1	no	no	yes	no	no	no
46	HC	Sep-2009	83	Never married/ never lived with a man	21	2500	no	2:Secondary	9 Standard	2			3	no	0	0	no			no	no	yes	no	yes				1: Every time		no				no		no	no contraception	yes		no	no	Mar-2010	2	no	no	yes	no	no	no
46	HC	Sep-2009	83	Never married/ never lived with a man	21	2500	no	2:Secondary	9 Standard	2			3	no	0	0	no			no	no	yes	no	yes				1: Every time		no				no		no	no contraception	yes		no	no	May-2010	3	no	no	yes	no	no	no
46	HC	Sep-2009	83	Never married/ never lived with a man	21	2500	no	2:Secondary	9 Standard	2			3	no	0	0	no			no	no	yes	no	yes				1: Every time		no				no		no	no contraception	yes		no	no	Jun-2010	4	no	no	yes	no	no	no
46	HC	Sep-2009	83	Never married/ never lived with a man	21	2500	no	2:Secondary	9 Standard	2			3	no	0	0	no			no	no	yes	no	yes				1: Every time		no				no		no	no contraception	yes		no	no	Jun-2010	5	no	no	yes	no	no	no
46	HC	Sep-2009	83	Never married/ never lived with a man	21	2500	no	2:Secondary	9 Standard	2			3	no	0	0	no			no	no	yes	no	yes				1: Every time		no				no		no	no contraception	yes		no	no	Sep-2010	6	no	no	yes	no	no	no
46	HC	Sep-2009	83	Never married/ never lived with a man	21	2500	no	2:Secondary	9 Standard	2			3	no	0	0	no			no	no	yes	no	yes				1: Every time		no				no		no	no contraception	yes		no	no	Dec-2010	7	no	no	yes	no	no	no
47	HE	Oct-2009	556	Currently living with a man	32	6300	yes	1:Primary	5 Standard	2			4	yes	3	2	yes	2		yes			no	yes				3: Sometimes	yes	no	6		yes	yes	a: Current	yes	no contraception	no	no	yes	no	Oct-2009	Baseline	no	yes	no	no	no	no
47	HE	Oct-2009	556	Currently living with a man	32	6300	yes	1:Primary	5 Standard	2			4	yes	3	2	yes	2		yes			no	yes				3: Sometimes	yes	no	6		yes	yes	a: Current	yes	no contraception	no	no	yes	no	Apr-2010	1	yes	yes	yes	no	no	no
47	HE	Oct-2009	556	Currently living with a man	32	6300	yes	1:Primary	5 Standard	2			4	yes	3	2	yes	2		yes			no	yes				3: Sometimes	yes	no	6		yes	yes	a: Current	yes	no contraception	no	no	yes	no	Sep-2010	2	no	no	no	no	no	no
47	HE	Oct-2009	556	Currently living with a man	32	6300	yes	1:Primary	5 Standard	2			4	yes	3	2	yes	2		yes			no	yes				3: Sometimes	yes	no	6		yes	yes	a: Current	yes	no contraception	no	no	yes	no	Nov-2010	3	no	no	yes	yes	no	no
48	HC	Oct-2009	106	Currently married	27	800	yes	2:Secondary	10 Standard		11		1	yes	1	0	no	4		no	no	yes	yes	no	2	4: Male condom		1: Every time	no	no	4		yes	no		yes	yes	no	no	no	no	Oct-2009	Baseline	no	no	yes	no	no	no
48	HC	Oct-2009	106	Currently married	27	800	yes	2:Secondary	10 Standard		11		1	yes	1	0	no	4		no	no	yes	yes	no	2	4: Male condom		1: Every time	no	no	4		yes	no		yes	yes	no	no	no	no	Oct-2009	1	no	no	yes	no	no	no
48	HC	Oct-2009	106	Currently married	27	800	yes	2:Secondary	10 Standard		11		1	yes	1	0	no	4		no	no	yes	yes	no	2	4: Male condom		1: Every time	no	no	4		yes	no		yes	yes	no	no	no	no	Nov-2009	2	no	no	yes	no	no	no
48	HC	Oct-2009	106	Currently married	27	800	yes	2:Secondary	10 Standard		11		1	yes	1	0	no	4		no	no	yes	yes	no	2	4: Male condom		1: Every time	no	no	4		yes	no		yes	yes	no	no	no	no	Dec-2009	3	no	no	yes	no	no	no
48	HC	Oct-2009	106	Currently married	27	800	yes	2:Secondary	10 Standard		11		1	yes	1	0	no	4		no	no	yes	yes	no	2	4: Male condom		1: Every time	no	no	4		yes	no		yes	yes	no	no	no	no	Feb-2010	4	no	no	yes	no	no	no
48	HC	Oct-2009	106	Currently married	27	800	yes	2:Secondary	10 Standard		11		1	yes	1	0	no	4		no	no	yes	yes	no	2	4: Male condom		1: Every time	no	no	4		yes	no		yes	yes	no	no	no	no	Mar-2010	5	no	no	yes	no	no	no
48	HC	Oct-2009	106	Currently married	27	800	yes	2:Secondary	10 Standard		11		1	yes	1	0	no	4		no	no	yes	yes	no	2	4: Male condom		1: Every time	no	no	4		yes	no		yes	yes	no	no	no	no	Jun-2010	6	no	no	no	no	no	no
48	HC	Oct-2009	106	Currently married	27	800	yes	2:Secondary	10 Standard		11		1	yes	1	0	no	4		no	no	yes	yes	no	2	4: Male condom		1: Every time	no	no	4		yes	no		yes	yes	no	no	no	no	Jul-2010	7	no	no	no	no	no	no
48	HC	Oct-2009	106	Currently married	27	800	yes	2:Secondary	10 Standard		11		1	yes	1	0	no	4		no	no	yes	yes	no	2	4: Male condom		1: Every time	no	no	4		yes	no		yes	yes	no	no	no	no	Oct-2010	8	no	no	no	no	no	no
49	HC	Oct-2009	287	Previously living with a man	34	210	no	2:Secondary	10 Standard		6		6	yes	3	3	yes		4	no	no	no	no	no	9			4: Never		no				no			no contraception	no	no	yes	no	Oct-2009	Baseline	no	no	no	no	no	no
49	HC	Oct-2009	287	Previously living with a man	34	210	no	2:Secondary	10 Standard		6		6	yes	3	3	yes		4	no	no	no	no	no	9			4: Never		no				no			no contraception	no	no	yes	no	Oct-2009	1	no	no	no	no	no	no
49	HC	Oct-2009	287	Previously living with a man	34	210	no	2:Secondary	10 Standard		6		6	yes	3	3	yes		4	no	no	no	no	no	9			4: Never		no				no			no contraception	no	no	yes	no	Jan-2010	2	no	no	yes	no	no	no
49	HC	Oct-2009	287	Previously living with a man	34	210	no	2:Secondary	10 Standard		6		6	yes	3	3	yes		4	no	no	no	no	no	9			4: Never		no				no			no contraception	no	no	yes	no	Mar-2010	3	no	no	yes	no	no	no
49	HC	Oct-2009	287	Previously living with a man	34	210	no	2:Secondary	10 Standard		6		6	yes	3	3	yes		4	no	no	no	no	no	9			4: Never		no				no			no contraception	no	no	yes	no	Mar-2010	4	no	no	yes	no	no	no
49	HC	Oct-2009	287	Previously living with a man	34	210	no	2:Secondary	10 Standard		6		6	yes	3	3	yes		4	no	no	no	no	no	9			4: Never		no				no			no contraception	no	no	yes	no	May-2010	5	no	no	yes	no	no	no
49	HC	Oct-2009	287	Previously living with a man	34	210	no	2:Secondary	10 Standard		6		6	yes	3	3	yes		4	no	no	no	no	no	9			4: Never		no				no			no contraception	no	no	yes	no	Jul-2010	6	no	no	yes	no	no	no
49	HC	Oct-2009	287	Previously living with a man	34	210	no	2:Secondary	10 Standard		6		6	yes	3	3	yes		4	no	no	no	no	no	9			4: Never		no				no			no contraception	no	no	yes	no	Sep-2010	7	no	no	yes	no	no	no
49	HC	Oct-2009	287	Previously living with a man	34	210	no	2:Secondary	10 Standard		6		6	yes	3	3	yes		4	no	no	no	no	no	9			4: Never		no				no			no contraception	no	no	yes	no	Dec-2010	8	no	no	yes	no	no	no
50	HU	Oct-2009	447	Never married/ never lived with a man	35	1600	yes	2:Secondary	10 Standard	1		1		yes	1	1	no	20		no	no	no	yes	yes		6: Depo INJ		2: Almost every time	no	no	2		yes	no		no	yes	yes		no	no	Oct-2009	Baseline	no	no	yes	no	no	no
50	HU	Oct-2009	447	Never married/ never lived with a man	35	1600	yes	2:Secondary	10 Standard	1		1		yes	1	1	no	20		no	no	no	yes	yes		6: Depo INJ		2: Almost every time	no	no	2		yes	no		no	yes	yes		no	no	Oct-2009	1	no	no	yes	no	no	no
50	HU	Oct-2009	447	Never married/ never lived with a man	35	1600	yes	2:Secondary	10 Standard	1		1		yes	1	1	no	20		no	no	no	yes	yes		6: Depo INJ		2: Almost every time	no	no	2		yes	no		no	yes	yes		no	no	Apr-2010	2	no	no	no	no	no	no
50	HU	Oct-2009	447	Never married/ never lived with a man	35	1600	yes	2:Secondary	10 Standard	1		1		yes	1	1	no	20		no	no	no	yes	yes		6: Depo INJ		2: Almost every time	no	no	2		yes	no		no	yes	yes		no	no	Jul-2010	3	no	no	yes	no	no	no
50	HU	Oct-2009	447	Never married/ never lived with a man	35	1600	yes	2:Secondary	10 Standard	1		1		yes	1	1	no	20		no	no	no	yes	yes		6: Depo INJ		2: Almost every time	no	no	2		yes	no		no	yes	yes		no	no	Aug-2010	4	no	no	yes	no	no	no
50	HU	Oct-2009	447	Never married/ never lived with a man	35	1600	yes	2:Secondary	10 Standard	1		1		yes	1	1	no	20		no	no	no	yes	yes		6: Depo INJ		2: Almost every time	no	no	2		yes	no		no	yes	yes		no	no	Oct-2010	5	no	no	yes	no	no	no
51	HC	Oct-2009	92	Never married/ never lived with a man	34	0	no	2:Secondary	10 Standard	3		0		no	0	0	no			no	no	yes	no	no	7			3: Sometimes	don't know	no	5		yes	yes	a: Current	no	no contraception	no	no	yes	no	Oct-2009	Baseline	no	no	no	no	no	no
51	HC	Oct-2009	92	Never married/ never lived with a man	34	0	no	2:Secondary	10 Standard	3		0		no	0	0	no			no	no	yes	no	no	7			3: Sometimes	don't know	no	5		yes	yes	a: Current	no	no contraception	no	no	yes	no	Oct-2009	1	no	no	yes	no	no	no
51	HC	Oct-2009	92	Never married/ never lived with a man	34	0	no	2:Secondary	10 Standard	3		0		no	0	0	no			no	no	yes	no	no	7			3: Sometimes	don't know	no	5		yes	yes	a: Current	no	no contraception	no	no	yes	no	Nov-2009	2	no	no	yes	no	no	no
51	HC	Oct-2009	92	Never married/ never lived with a man	34	0	no	2:Secondary	10 Standard	3		0		no	0	0	no			no	no	yes	no	no	7			3: Sometimes	don't know	no	5		yes	yes	a: Current	no	no contraception	no	no	yes	no	Dec-2009	3	no	no	yes	no	no	no
51	HC	Oct-2009	92	Never married/ never lived with a man	34	0	no	2:Secondary	10 Standard	3		0		no	0	0	no			no	no	yes	no	no	7			3: Sometimes	don't know	no	5		yes	yes	a: Current	no	no contraception	no	no	yes	no	Jan-2010	4	no	no	yes	no	no	no
51	HC	Oct-2009	92	Never married/ never lived with a man	34	0	no	2:Secondary	10 Standard	3		0		no	0	0	no			no	no	yes	no	no	7			3: Sometimes	don't know	no	5		yes	yes	a: Current	no	no contraception	no	no	yes	no	Feb-2010	5	no	no	yes	no	no	no
51	HC	Oct-2009	92	Never married/ never lived with a man	34	0	no	2:Secondary	10 Standard	3		0		no	0	0	no			no	no	yes	no	no	7			3: Sometimes	don't know	no	5		yes	yes	a: Current	no	no contraception	no	no	yes	no	Mar-2010	6	no	no	yes	no	no	no
51	HC	Oct-2009	92	Never married/ never lived with a man	34	0	no	2:Secondary	10 Standard	3		0		no	0	0	no			no	no	yes	no	no	7			3: Sometimes	don't know	no	5		yes	yes	a: Current	no	no contraception	no	no	yes	no	May-2010	7	no	no	yes	no	no	no
51	HC	Oct-2009	92	Never married/ never lived with a man	34	0	no	2:Secondary	10 Standard	3		0		no	0	0	no			no	no	yes	no	no	7			3: Sometimes	don't know	no	5		yes	yes	a: Current	no	no contraception	no	no	yes	no	Aug-2010	8	no	no	yes	no	no	no
51	HC	Oct-2009	92	Never married/ never lived with a man	34	0	no	2:Secondary	10 Standard	3		0		no	0	0	no			no	no	yes	no	no	7			3: Sometimes	don't know	no	5		yes	yes	a: Current	no	no contraception	no	no	yes	no	Aug-2010	9	no	no	yes	no	no	no
51	HC	Oct-2009	92	Never married/ never lived with a man	34	0	no	2:Secondary	10 Standard	3		0		no	0	0	no			no	no	yes	no	no	7			3: Sometimes	don't know	no	5		yes	yes	a: Current	no	no contraception	no	no	yes	no	Nov-2010	10	no	no	yes	no	no	no
52	HC	Oct-2009	89	Currently living with a man	33	1100	no	2:Secondary	7 Standard	1.3		1.3		yes	2	2	yes		5	no	no	yes	no	yes				3: Sometimes	don't know	no	4		no	no		yes	no contraception	no	no	yes	no	Oct-2009	Baseline	no	no	no	no	no	no
52	HC	Oct-2009	89	Currently living with a man	33	1100	no	2:Secondary	7 Standard	1.3		1.3		yes	2	2	yes		5	no	no	yes	no	yes				3: Sometimes	don't know	no	4		no	no		yes	no contraception	no	no	yes	no	Jan-2010	1	no	no	no	no	no	no
52	HC	Oct-2009	89	Currently living with a man	33	1100	no	2:Secondary	7 Standard	1.3		1.3		yes	2	2	yes		5	no	no	yes	no	yes				3: Sometimes	don't know	no	4		no	no		yes	no contraception	no	no	yes	no	Feb-2010	2	no	no	yes	no	no	no
52	HC	Oct-2009	89	Currently living with a man	33	1100	no	2:Secondary	7 Standard	1.3		1.3		yes	2	2	yes		5	no	no	yes	no	yes				3: Sometimes	don't know	no	4		no	no		yes	no contraception	no	no	yes	no	May-2010	3	no	no	yes	no	no	no
52	HC	Oct-2009	89	Currently living with a man	33	1100	no	2:Secondary	7 Standard	1.3		1.3		yes	2	2	yes		5	no	no	yes	no	yes				3: Sometimes	don't know	no	4		no	no		yes	no contraception	no	no	yes	no	Jun-2010	4	no	no	yes	no	no	no
52	HC	Oct-2009	89	Currently living with a man	33	1100	no	2:Secondary	7 Standard	1.3		1.3		yes	2	2	yes		5	no	no	yes	no	yes				3: Sometimes	don't know	no	4		no	no		yes	no contraception	no	no	yes	no	Jan-2011	5	no	yes	yes	no	no	no
53	HC	Oct-2009	318	Currently married	31	5500	yes	3:College	Did not complete qual		11		7	yes	1	1	no	8		no	yes		no	no	2			3: Sometimes	no	no	8		yes	no		yes	no contraception	no	no	yes	no	Oct-2009	Baseline	no	no	no	no	no	no
53	HC	Oct-2009	318	Currently married	31	5500	yes	3:College	Did not complete qual		11		7	yes	1	1	no	8		no	yes		no	no	2			3: Sometimes	no	no	8		yes	no		yes	no contraception	no	no	yes	no	Oct-2009	1	no	no	no	no	no	no
53	HC	Oct-2009	318	Currently married	31	5500	yes	3:College	Did not complete qual		11		7	yes	1	1	no	8		no	yes		no	no	2			3: Sometimes	no	no	8		yes	no		yes	no contraception	no	no	yes	no	Nov-2009	2	no	no	no	no	no	no
53	HC	Oct-2009	318	Currently married	31	5500	yes	3:College	Did not complete qual		11		7	yes	1	1	no	8		no	yes		no	no	2			3: Sometimes	no	no	8		yes	no		yes	no contraception	no	no	yes	no	Mar-2010	3	no	no	yes	no	no	no
53	HC	Oct-2009	318	Currently married	31	5500	yes	3:College	Did not complete qual		11		7	yes	1	1	no	8		no	yes		no	no	2			3: Sometimes	no	no	8		yes	no		yes	no contraception	no	no	yes	no	May-2010	4	no	no	yes	no	no	no
53	HC	Oct-2009	318	Currently married	31	5500	yes	3:College	Did not complete qual		11		7	yes	1	1	no	8		no	yes		no	no	2			3: Sometimes	no	no	8		yes	no		yes	no contraception	no	no	yes	no	Jun-2010	5	no	no	yes	no	no	no
53	HC	Oct-2009	318	Currently married	31	5500	yes	3:College	Did not complete qual		11		7	yes	1	1	no	8		no	yes		no	no	2			3: Sometimes	no	no	8		yes	no		yes	no contraception	no	no	yes	no	Sep-2010	6	no	yes	yes	no	no	no
53	HC	Oct-2009	318	Currently married	31	5500	yes	3:College	Did not complete qual		11		7	yes	1	1	no	8		no	yes		no	no	2			3: Sometimes	no	no	8		yes	no		yes	no contraception	no	no	yes	no	Jan-2011	7	no	yes	yes	no	no	no
54	HU	Oct-2009	520	Currently living with a man	24	6600	yes	2:Secondary	9 Standard		11		10	yes	2	2	yes		6	no	no	yes	yes	yes		6: Depo INJ		2: Almost every time	yes	no	3		yes	yes	a: Current	yes	yes	yes		yes	no	Oct-2009	Baseline	no	no	yes	no	no	no
54	HU	Oct-2009	520	Currently living with a man	24	6600	yes	2:Secondary	9 Standard		11		10	yes	2	2	yes		6	no	no	yes	yes	yes		6: Depo INJ		2: Almost every time	yes	no	3		yes	yes	a: Current	yes	yes	yes		yes	no	Nov-2009	1	no	no	yes	no	no	no
54	HU	Oct-2009	520	Currently living with a man	24	6600	yes	2:Secondary	9 Standard		11		10	yes	2	2	yes		6	no	no	yes	yes	yes		6: Depo INJ		2: Almost every time	yes	no	3		yes	yes	a: Current	yes	yes	yes		yes	no	Jan-2010	2	no	no	yes	no	no	no
54	HU	Oct-2009	520	Currently living with a man	24	6600	yes	2:Secondary	9 Standard		11		10	yes	2	2	yes		6	no	no	yes	yes	yes		6: Depo INJ		2: Almost every time	yes	no	3		yes	yes	a: Current	yes	yes	yes		yes	no	Apr-2010	3	no	no	yes	no	no	no
54	HU	Oct-2009	520	Currently living with a man	24	6600	yes	2:Secondary	9 Standard		11		10	yes	2	2	yes		6	no	no	yes	yes	yes		6: Depo INJ		2: Almost every time	yes	no	3		yes	yes	a: Current	yes	yes	yes		yes	no	Jun-2010	4	no	no	yes	no	no	no
54	HU	Oct-2009	520	Currently living with a man	24	6600	yes	2:Secondary	9 Standard		11		10	yes	2	2	yes		6	no	no	yes	yes	yes		6: Depo INJ		2: Almost every time	yes	no	3		yes	yes	a: Current	yes	yes	yes		yes	no	Aug-2010	5	no	no	yes	no	no	no
54	HU	Oct-2009	520	Currently living with a man	24	6600	yes	2:Secondary	9 Standard		11		10	yes	2	2	yes		6	no	no	yes	yes	yes		6: Depo INJ		2: Almost every time	yes	no	3		yes	yes	a: Current	yes	yes	yes		yes	no	Sep-2010	6	no	no	yes	no	no	no
54	HU	Oct-2009	520	Currently living with a man	24	6600	yes	2:Secondary	9 Standard		11		10	yes	2	2	yes		6	no	no	yes	yes	yes		6: Depo INJ		2: Almost every time	yes	no	3		yes	yes	a: Current	yes	yes	yes		yes	no	Dec-2010	7	no	no	yes	no	no	no
55	HC	Oct-2009	172	Currently married	33	6000	no	4:University	Diploma	2			8	yes	1	1	yes	1.5		no	no	yes	no	yes				1: Every time	no	no	3		yes	no		yes	no contraception	no	no	yes	no	Oct-2009	Baseline	no	no	no	no	no	no
55	HC	Oct-2009	172	Currently married	33	6000	no	4:University	Diploma	2			8	yes	1	1	yes	1.5		no	no	yes	no	yes				1: Every time	no	no	3		yes	no		yes	no contraception	no	no	yes	no	Nov-2009	1	no	no	yes	no	no	no
55	HC	Oct-2009	172	Currently married	33	6000	no	4:University	Diploma	2			8	yes	1	1	yes	1.5		no	no	yes	no	yes				1: Every time	no	no	3		yes	no		yes	no contraception	no	no	yes	no	Jan-2010	2	no	no	yes	no	no	no
55	HC	Oct-2009	172	Currently married	33	6000	no	4:University	Diploma	2			8	yes	1	1	yes	1.5		no	no	yes	no	yes				1: Every time	no	no	3		yes	no		yes	no contraception	no	no	yes	no	Feb-2010	3	no	no	yes	no	no	no
55	HC	Oct-2009	172	Currently married	33	6000	no	4:University	Diploma	2			8	yes	1	1	yes	1.5		no	no	yes	no	yes				1: Every time	no	no	3		yes	no		yes	no contraception	no	no	yes	no	May-2010	4	no	no	yes	no	no	no
55	HC	Oct-2009	172	Currently married	33	6000	no	4:University	Diploma	2			8	yes	1	1	yes	1.5		no	no	yes	no	yes				1: Every time	no	no	3		yes	no		yes	no contraception	no	no	yes	no	Aug-2010	5	no	no	yes	no	no	no
55	HC	Oct-2009	172	Currently married	33	6000	no	4:University	Diploma	2			8	yes	1	1	yes	1.5		no	no	yes	no	yes				1: Every time	no	no	3		yes	no		yes	no contraception	no	no	yes	no	Nov-2010	6	yes	no	yes	no	no	no
55	HC	Oct-2009	172	Currently married	33	6000	no	4:University	Diploma	2			8	yes	1	1	yes	1.5		no	no	yes	no	yes				1: Every time	no	no	3		yes	no		yes	no contraception	no	no	yes	no	Mar-2011	7	yes					no
55	HC	Oct-2009	172	Currently married	33	6000	no	4:University	Diploma	2			8	yes	1	1	yes	1.5		no	no	yes	no	yes				1: Every time	no	no	3		yes	no		yes	no contraception	no	no	yes	no	Apr-2011	8	yes					no
56	SR	Oct-2009	169	Currently living with a man	32	700	no	2:Secondary	9 Standard	0.1	0	0		yes	1	1	no	15		yes			no	yes				3: Sometimes	don't know	yes	5		no	no		yes	no contraception	no	no	yes	no	Oct-2009	Baseline	no	yes	no	no	no	no
56	SR	Oct-2009	169	Currently living with a man	32	700	no	2:Secondary	9 Standard	0.1	0	0		yes	1	1	no	15		yes			no	yes				3: Sometimes	don't know	yes	5		no	no		yes	no contraception	no	no	yes	no	Oct-2009	1	no	no	yes	no	no	no
56	SR	Oct-2009	169	Currently living with a man	32	700	no	2:Secondary	9 Standard	0.1	0	0		yes	1	1	no	15		yes			no	yes				3: Sometimes	don't know	yes	5		no	no		yes	no contraception	no	no	yes	no	Nov-2009	2	no	no	yes	no	no	no
56	SR	Oct-2009	169	Currently living with a man	32	700	no	2:Secondary	9 Standard	0.1	0	0		yes	1	1	no	15		yes			no	yes				3: Sometimes	don't know	yes	5		no	no		yes	no contraception	no	no	yes	no	Jan-2010	3	no	no	yes	no	no	no
56	SR	Oct-2009	169	Currently living with a man	32	700	no	2:Secondary	9 Standard	0.1	0	0		yes	1	1	no	15		yes			no	yes				3: Sometimes	don't know	yes	5		no	no		yes	no contraception	no	no	yes	no	Feb-2010	4	no	no	yes	no	no	no
56	SR	Oct-2009	169	Currently living with a man	32	700	no	2:Secondary	9 Standard	0.1	0	0		yes	1	1	no	15		yes			no	yes				3: Sometimes	don't know	yes	5		no	no		yes	no contraception	no	no	yes	no	Mar-2010	5	no	no	no	no	no	no
56	SR	Oct-2009	169	Currently living with a man	32	700	no	2:Secondary	9 Standard	0.1	0	0		yes	1	1	no	15		yes			no	yes				3: Sometimes	don't know	yes	5		no	no		yes	no contraception	no	no	yes	no	Apr-2010	6	no	no	yes	no	no	no
56	SR	Oct-2009	169	Currently living with a man	32	700	no	2:Secondary	9 Standard	0.1	0	0		yes	1	1	no	15		yes			no	yes				3: Sometimes	don't know	yes	5		no	no		yes	no contraception	no	no	yes	no	May-2010	7	no	no	yes	no	no	no
56	SR	Oct-2009	169	Currently living with a man	32	700	no	2:Secondary	9 Standard	0.1	0	0		yes	1	1	no	15		yes			no	yes				3: Sometimes	don't know	yes	5		no	no		yes	no contraception	no	no	yes	no	Jun-2010	8	no	no	yes	no	no	no
56	SR	Oct-2009	169	Currently living with a man	32	700	no	2:Secondary	9 Standard	0.1	0	0		yes	1	1	no	15		yes			no	yes				3: Sometimes	don't know	yes	5		no	no		yes	no contraception	no	no	yes	no	Jun-2010	9	no	no	yes	no	no	no
56	SR	Oct-2009	169	Currently living with a man	32	700	no	2:Secondary	9 Standard	0.1	0	0		yes	1	1	no	15		yes			no	yes				3: Sometimes	don't know	yes	5		no	no		yes	no contraception	no	no	yes	no	Aug-2010	10	no	no	yes	no	no	no
57	SR	Oct-2009	111	Currently living with a man	31	4000	yes	2:Secondary	8 Standard	0.3		0		yes	2	2	no	9		no	no	yes	yes	yes		6: Depo INJ		4: Never	don't know	no	1	4	yes	no		yes	yes	no	no	no	no	Oct-2009	Baseline	no	no	yes	no	no	no
57	SR	Oct-2009	111	Currently living with a man	31	4000	yes	2:Secondary	8 Standard	0.3		0		yes	2	2	no	9		no	no	yes	yes	yes		6: Depo INJ		4: Never	don't know	no	1	4	yes	no		yes	yes	no	no	no	no	Nov-2009	1	no	no	yes	no	no	no
57	SR	Oct-2009	111	Currently living with a man	31	4000	yes	2:Secondary	8 Standard	0.3		0		yes	2	2	no	9		no	no	yes	yes	yes		6: Depo INJ		4: Never	don't know	no	1	4	yes	no		yes	yes	no	no	no	no	Dec-2009	2	no	no	yes	no	no	no
57	SR	Oct-2009	111	Currently living with a man	31	4000	yes	2:Secondary	8 Standard	0.3		0		yes	2	2	no	9		no	no	yes	yes	yes		6: Depo INJ		4: Never	don't know	no	1	4	yes	no		yes	yes	no	no	no	no	Feb-2010	3	no	no	yes	no	no	no
57	SR	Oct-2009	111	Currently living with a man	31	4000	yes	2:Secondary	8 Standard	0.3		0		yes	2	2	no	9		no	no	yes	yes	yes		6: Depo INJ		4: Never	don't know	no	1	4	yes	no		yes	yes	no	no	no	no	Mar-2010	4	no	no	yes	no	no	no
57	SR	Oct-2009	111	Currently living with a man	31	4000	yes	2:Secondary	8 Standard	0.3		0		yes	2	2	no	9		no	no	yes	yes	yes		6: Depo INJ		4: Never	don't know	no	1	4	yes	no		yes	yes	no	no	no	no	Mar-2010	5	no	no	yes	no	no	no
57	SR	Oct-2009	111	Currently living with a man	31	4000	yes	2:Secondary	8 Standard	0.3		0		yes	2	2	no	9		no	no	yes	yes	yes		6: Depo INJ		4: Never	don't know	no	1	4	yes	no		yes	yes	no	no	no	no	Apr-2010	6	no	no	yes	no	no	no
57	SR	Oct-2009	111	Currently living with a man	31	4000	yes	2:Secondary	8 Standard	0.3		0		yes	2	2	no	9		no	no	yes	yes	yes		6: Depo INJ		4: Never	don't know	no	1	4	yes	no		yes	yes	no	no	no	no	Jun-2010	7	no	no	yes	no	no	no
57	SR	Oct-2009	111	Currently living with a man	31	4000	yes	2:Secondary	8 Standard	0.3		0		yes	2	2	no	9		no	no	yes	yes	yes		6: Depo INJ		4: Never	don't know	no	1	4	yes	no		yes	yes	no	no	no	no	Jul-2010	8	no	no	yes	no	no	no
57	SR	Oct-2009	111	Currently living with a man	31	4000	yes	2:Secondary	8 Standard	0.3		0		yes	2	2	no	9		no	no	yes	yes	yes		6: Depo INJ		4: Never	don't know	no	1	4	yes	no		yes	yes	no	no	no	no	Sep-2010	9	no	no	yes	no	no	no
57	SR	Oct-2009	111	Currently living with a man	31	4000	yes	2:Secondary	8 Standard	0.3		0		yes	2	2	no	9		no	no	yes	yes	yes		6: Depo INJ		4: Never	don't know	no	1	4	yes	no		yes	yes	no	no	no	no	Nov-2010	10	yes	no	yes	no	no	no
57	SR	Oct-2009	111	Currently living with a man	31	4000	yes	2:Secondary	8 Standard	0.3		0		yes	2	2	no	9		no	no	yes	yes	yes		6: Depo INJ		4: Never	don't know	no	1	4	yes	no		yes	yes	no	no	no	no	Feb-2011	11	no	no	yes	no	no	no
58	HC	Oct-2009	150	Currently married	34	7500	yes	2:Secondary	10 Standard	12			9	yes	2	2	no	5		no	no	yes	no	yes				1: Every time	yes	no	15		yes	no		yes	no contraception	no	no	yes	no	Oct-2009	Baseline	no	no	no	no	no	no
58	HC	Oct-2009	150	Currently married	34	7500	yes	2:Secondary	10 Standard	12			9	yes	2	2	no	5		no	no	yes	no	yes				1: Every time	yes	no	15		yes	no		yes	no contraception	no	no	yes	no	Feb-2010	1	no	no	yes	no	no	no
58	HC	Oct-2009	150	Currently married	34	7500	yes	2:Secondary	10 Standard	12			9	yes	2	2	no	5		no	no	yes	no	yes				1: Every time	yes	no	15		yes	no		yes	no contraception	no	no	yes	no	Aug-2010	2	no	no	yes	no	no	no
58	HC	Oct-2009	150	Currently married	34	7500	yes	2:Secondary	10 Standard	12			9	yes	2	2	no	5		no	no	yes	no	yes				1: Every time	yes	no	15		yes	no		yes	no contraception	no	no	yes	no	Oct-2010	3	no	yes	yes	no	no	no
58	HC	Oct-2009	150	Currently married	34	7500	yes	2:Secondary	10 Standard	12			9	yes	2	2	no	5		no	no	yes	no	yes				1: Every time	yes	no	15		yes	no		yes	no contraception	no	no	yes	no	Nov-2010	4	no	no	yes	no	no	no
59	HC	Oct-2009	355	Never married/ never lived with a man	31	2200	yes	2:Secondary	8 Standard	5		1.4		yes	3	3	no	1.5		no	no	no	no	yes				1: Every time	no	yes		3	no	yes	c: Both	no	no contraception	no	no	yes	no	Oct-2009	Baseline	no	no	no	no	no	no
59	HC	Oct-2009	355	Never married/ never lived with a man	31	2200	yes	2:Secondary	8 Standard	5		1.4		yes	3	3	no	1.5		no	no	no	no	yes				1: Every time	no	yes		3	no	yes	c: Both	no	no contraception	no	no	yes	no	Jul-2010	1	no	no	yes	no	no	no
59	HC	Oct-2009	355	Never married/ never lived with a man	31	2200	yes	2:Secondary	8 Standard	5		1.4		yes	3	3	no	1.5		no	no	no	no	yes				1: Every time	no	yes		3	no	yes	c: Both	no	no contraception	no	no	yes	no	Nov-2010	2	no	no	yes	no	no	no
60	HC	Oct-2009	366	Never married/ never lived with a man	31	2500	yes	2:Secondary	9 Standard	3			3	yes	1	1	no	13		no	yes		no	yes				1: Every time	no	no		8	no	no		no	no contraception	yes		yes	no	Oct-2009	Baseline	no	no	no	no	no	no
60	HC	Oct-2009	366	Never married/ never lived with a man	31	2500	yes	2:Secondary	9 Standard	3			3	yes	1	1	no	13		no	yes		no	yes				1: Every time	no	no		8	no	no		no	no contraception	yes		yes	no	Jan-2010	1	no	no	yes	no	no	no
60	HC	Oct-2009	366	Never married/ never lived with a man	31	2500	yes	2:Secondary	9 Standard	3			3	yes	1	1	no	13		no	yes		no	yes				1: Every time	no	no		8	no	no		no	no contraception	yes		yes	no	Feb-2010	2	no	no	yes	no	no	no
60	HC	Oct-2009	366	Never married/ never lived with a man	31	2500	yes	2:Secondary	9 Standard	3			3	yes	1	1	no	13		no	yes		no	yes				1: Every time	no	no		8	no	no		no	no contraception	yes		yes	no	May-2010	3	no	yes	yes	no	no	no
60	HC	Oct-2009	366	Never married/ never lived with a man	31	2500	yes	2:Secondary	9 Standard	3			3	yes	1	1	no	13		no	yes		no	yes				1: Every time	no	no		8	no	no		no	no contraception	yes		yes	no	Jun-2010	4	no	no	yes	no	no	no
60	HC	Oct-2009	366	Never married/ never lived with a man	31	2500	yes	2:Secondary	9 Standard	3			3	yes	1	1	no	13		no	yes		no	yes				1: Every time	no	no		8	no	no		no	no contraception	yes		yes	no	Aug-2010	5	no	no	yes	no	no	no
60	HC	Oct-2009	366	Never married/ never lived with a man	31	2500	yes	2:Secondary	9 Standard	3			3	yes	1	1	no	13		no	yes		no	yes				1: Every time	no	no		8	no	no		no	no contraception	yes		yes	no	Oct-2010	6	yes	yes	yes	no	no	no
60	HC	Oct-2009	366	Never married/ never lived with a man	31	2500	yes	2:Secondary	9 Standard	3			3	yes	1	1	no	13		no	yes		no	yes				1: Every time	no	no		8	no	no		no	no contraception	yes		yes	no	Dec-2010	7	yes					no
60	HC	Oct-2009	366	Never married/ never lived with a man	31	2500	yes	2:Secondary	9 Standard	3			3	yes	1	1	no	13		no	yes		no	yes				1: Every time	no	no		8	no	no		no	no contraception	yes		yes	no	Mar-2011	8	no					no
61	HE	Oct-2009	270	Never married/ never lived with a man	28	1800	yes	2:Secondary	10 Standard	2.7			9	yes	1	1	no	6		no	yes		no	yes				1: Every time	no	no	3		yes	no		yes	no contraception	no	no	yes	no	Oct-2009	Baseline	no	no	no	no	no	no
61	HE	Oct-2009	270	Never married/ never lived with a man	28	1800	yes	2:Secondary	10 Standard	2.7			9	yes	1	1	no	6		no	yes		no	yes				1: Every time	no	no	3		yes	no		yes	no contraception	no	no	yes	no	Jan-2010	1	no	no	no	no	no	no
61	HE	Oct-2009	270	Never married/ never lived with a man	28	1800	yes	2:Secondary	10 Standard	2.7			9	yes	1	1	no	6		no	yes		no	yes				1: Every time	no	no	3		yes	no		yes	no contraception	no	no	yes	no	Mar-2010	2	no	no	yes	no	no	no
61	HE	Oct-2009	270	Never married/ never lived with a man	28	1800	yes	2:Secondary	10 Standard	2.7			9	yes	1	1	no	6		no	yes		no	yes				1: Every time	no	no	3		yes	no		yes	no contraception	no	no	yes	no	May-2010	3	no	no	yes	no	no	no
61	HE	Oct-2009	270	Never married/ never lived with a man	28	1800	yes	2:Secondary	10 Standard	2.7			9	yes	1	1	no	6		no	yes		no	yes				1: Every time	no	no	3		yes	no		yes	no contraception	no	no	yes	no	Jul-2010	4	no	no	yes	no	no	no
61	HE	Oct-2009	270	Never married/ never lived with a man	28	1800	yes	2:Secondary	10 Standard	2.7			9	yes	1	1	no	6		no	yes		no	yes				1: Every time	no	no	3		yes	no		yes	no contraception	no	no	yes	no	Sep-2010	5	no	no	yes	no	no	no
61	HE	Oct-2009	270	Never married/ never lived with a man	28	1800	yes	2:Secondary	10 Standard	2.7			9	yes	1	1	no	6		no	yes		no	yes				1: Every time	no	no	3		yes	no		yes	no contraception	no	no	yes	no	Nov-2010	6	no	no	yes	no	no	no
62	HU	Oct-2009	860	Separated/Divorced	33	1900	yes	2:Secondary	8 Standard	3		2		yes	3	3	yes	3		no	no	yes	no	yes				1: Every time	don't know	no		4	yes	no		no	no contraception	no		yes	no	Oct-2009	Baseline	no	no	no	no	no	no
62	HU	Oct-2009	860	Separated/Divorced	33	1900	yes	2:Secondary	8 Standard	3		2		yes	3	3	yes	3		no	no	yes	no	yes				1: Every time	don't know	no		4	yes	no		no	no contraception	no		yes	no	Nov-2009	1	no	no	yes	no	no	no
62	HU	Oct-2009	860	Separated/Divorced	33	1900	yes	2:Secondary	8 Standard	3		2		yes	3	3	yes	3		no	no	yes	no	yes				1: Every time	don't know	no		4	yes	no		no	no contraception	no		yes	no	Mar-2010	2	no	no	yes	no	no	no
62	HU	Oct-2009	860	Separated/Divorced	33	1900	yes	2:Secondary	8 Standard	3		2		yes	3	3	yes	3		no	no	yes	no	yes				1: Every time	don't know	no		4	yes	no		no	no contraception	no		yes	no	May-2010	3	no	no	yes	no	no	no
62	HU	Oct-2009	860	Separated/Divorced	33	1900	yes	2:Secondary	8 Standard	3		2		yes	3	3	yes	3		no	no	yes	no	yes				1: Every time	don't know	no		4	yes	no		no	no contraception	no		yes	no	Jul-2010	4	yes	no	yes	no	no	no
62	HU	Oct-2009	860	Separated/Divorced	33	1900	yes	2:Secondary	8 Standard	3		2		yes	3	3	yes	3		no	no	yes	no	yes				1: Every time	don't know	no		4	yes	no		no	no contraception	no		yes	no	Sep-2010	5	yes					no
62	HU	Oct-2009	860	Separated/Divorced	33	1900	yes	2:Secondary	8 Standard	3		2		yes	3	3	yes	3		no	no	yes	no	yes				1: Every time	don't know	no		4	yes	no		no	no contraception	no		yes	no	Nov-2010	6	yes					no
62	HU	Oct-2009	860	Separated/Divorced	33	1900	yes	2:Secondary	8 Standard	3		2		yes	3	3	yes	3		no	no	yes	no	yes				1: Every time	don't know	no		4	yes	no		no	no contraception	no		yes	no	Jan-2011	7	yes					no
62	HU	Oct-2009	860	Separated/Divorced	33	1900	yes	2:Secondary	8 Standard	3		2		yes	3	3	yes	3		no	no	yes	no	yes				1: Every time	don't know	no		4	yes	no		no	no contraception	no		yes	no	Feb-2011	8	yes					no
62	HU	Oct-2009	860	Separated/Divorced	33	1900	yes	2:Secondary	8 Standard	3		2		yes	3	3	yes	3		no	no	yes	no	yes				1: Every time	don't know	no		4	yes	no		no	no contraception	no		yes	no	Mar-2011	9	no
63	HC	Oct-2009	233	Currently married	30	4500	yes	2:Secondary	9 Standard	5		1		yes	3	3	yes		6	no	no	no	yes	yes		6: Depo INJ		3: Sometimes	yes	no	15		yes	no		no	yes	yes		yes	no	Oct-2009	Baseline	no	no	yes	no	no	no
63	HC	Oct-2009	233	Currently married	30	4500	yes	2:Secondary	9 Standard	5		1		yes	3	3	yes		6	no	no	no	yes	yes		6: Depo INJ		3: Sometimes	yes	no	15		yes	no		no	yes	yes		yes	no	Dec-2009	1	no	no	yes	no	no	no
63	HC	Oct-2009	233	Currently married	30	4500	yes	2:Secondary	9 Standard	5		1		yes	3	3	yes		6	no	no	no	yes	yes		6: Depo INJ		3: Sometimes	yes	no	15		yes	no		no	yes	yes		yes	no	Feb-2010	2	no	no	yes	no	no	no
63	HC	Oct-2009	233	Currently married	30	4500	yes	2:Secondary	9 Standard	5		1		yes	3	3	yes		6	no	no	no	yes	yes		6: Depo INJ		3: Sometimes	yes	no	15		yes	no		no	yes	yes		yes	no	Mar-2010	3	no	no	yes	no	no	no
63	HC	Oct-2009	233	Currently married	30	4500	yes	2:Secondary	9 Standard	5		1		yes	3	3	yes		6	no	no	no	yes	yes		6: Depo INJ		3: Sometimes	yes	no	15		yes	no		no	yes	yes		yes	no	May-2010	4	no	no	yes	no	no	no
63	HC	Oct-2009	233	Currently married	30	4500	yes	2:Secondary	9 Standard	5		1		yes	3	3	yes		6	no	no	no	yes	yes		6: Depo INJ		3: Sometimes	yes	no	15		yes	no		no	yes	yes		yes	no	Jun-2010	5	no	no	yes	no	no	no
63	HC	Oct-2009	233	Currently married	30	4500	yes	2:Secondary	9 Standard	5		1		yes	3	3	yes		6	no	no	no	yes	yes		6: Depo INJ		3: Sometimes	yes	no	15		yes	no		no	yes	yes		yes	no	Jun-2010	6	no	no	yes	no	no	no
63	HC	Oct-2009	233	Currently married	30	4500	yes	2:Secondary	9 Standard	5		1		yes	3	3	yes		6	no	no	no	yes	yes		6: Depo INJ		3: Sometimes	yes	no	15		yes	no		no	yes	yes		yes	no	Jul-2010	7	no	no	yes	no	no	no
63	HC	Oct-2009	233	Currently married	30	4500	yes	2:Secondary	9 Standard	5		1		yes	3	3	yes		6	no	no	no	yes	yes		6: Depo INJ		3: Sometimes	yes	no	15		yes	no		no	yes	yes		yes	no	Oct-2010	8	no	no	yes	no	no	no
63	HC	Oct-2009	233	Currently married	30	4500	yes	2:Secondary	9 Standard	5		1		yes	3	3	yes		6	no	no	no	yes	yes		6: Depo INJ		3: Sometimes	yes	no	15		yes	no		no	yes	yes		yes	no	Jan-2011	9	no	no	yes	no	no	no
64	HC	Oct-2009	161	Never married/ never lived with a man	27	240	no	2:Secondary	9 Standard	2			2	yes	1	1	no	2.7		no	no	yes	yes	yes		6: Depo INJ		3: Sometimes	yes	yes	4		yes	no		yes	yes	no	no	yes	no	Oct-2009	Baseline	no	no	yes	no	no	no
64	HC	Oct-2009	161	Never married/ never lived with a man	27	240	no	2:Secondary	9 Standard	2			2	yes	1	1	no	2.7		no	no	yes	yes	yes		6: Depo INJ		3: Sometimes	yes	yes	4		yes	no		yes	yes	no	no	yes	no	Nov-2009	1	no	no	yes	no	no	no
64	HC	Oct-2009	161	Never married/ never lived with a man	27	240	no	2:Secondary	9 Standard	2			2	yes	1	1	no	2.7		no	no	yes	yes	yes		6: Depo INJ		3: Sometimes	yes	yes	4		yes	no		yes	yes	no	no	yes	no	Jan-2010	2	no	no	yes	no	no	no
64	HC	Oct-2009	161	Never married/ never lived with a man	27	240	no	2:Secondary	9 Standard	2			2	yes	1	1	no	2.7		no	no	yes	yes	yes		6: Depo INJ		3: Sometimes	yes	yes	4		yes	no		yes	yes	no	no	yes	no	Feb-2010	3	no	no	yes	no	no	no
64	HC	Oct-2009	161	Never married/ never lived with a man	27	240	no	2:Secondary	9 Standard	2			2	yes	1	1	no	2.7		no	no	yes	yes	yes		6: Depo INJ		3: Sometimes	yes	yes	4		yes	no		yes	yes	no	no	yes	no	May-2010	4	no	no	yes	no	no	no
64	HC	Oct-2009	161	Never married/ never lived with a man	27	240	no	2:Secondary	9 Standard	2			2	yes	1	1	no	2.7		no	no	yes	yes	yes		6: Depo INJ		3: Sometimes	yes	yes	4		yes	no		yes	yes	no	no	yes	no	Jun-2010	5	no	no	yes	no	no	no
64	HC	Oct-2009	161	Never married/ never lived with a man	27	240	no	2:Secondary	9 Standard	2			2	yes	1	1	no	2.7		no	no	yes	yes	yes		6: Depo INJ		3: Sometimes	yes	yes	4		yes	no		yes	yes	no	no	yes	no	Jul-2010	6	no	no	yes	no	no	no
64	HC	Oct-2009	161	Never married/ never lived with a man	27	240	no	2:Secondary	9 Standard	2			2	yes	1	1	no	2.7		no	no	yes	yes	yes		6: Depo INJ		3: Sometimes	yes	yes	4		yes	no		yes	yes	no	no	yes	no	Apr-2011	7	no	no	yes	no	no	no
65	HC	Oct-2009	66	Currently living with a man	27	800	no	2:Secondary	5 Standard	1.7		0		yes	0	0	no	1		yes			no	yes				3: Sometimes	don't know	no	2		yes	no		yes	no contraception	no	no	yes	no	Oct-2009	Baseline	no	yes	no	no	no	no
65	HC	Oct-2009	66	Currently living with a man	27	800	no	2:Secondary	5 Standard	1.7		0		yes	0	0	no	1		yes			no	yes				3: Sometimes	don't know	no	2		yes	no		yes	no contraception	no	no	yes	no	Jan-2010	1	no	yes	yes	no	no	no
65	HC	Oct-2009	66	Currently living with a man	27	800	no	2:Secondary	5 Standard	1.7		0		yes	0	0	no	1		yes			no	yes				3: Sometimes	don't know	no	2		yes	no		yes	no contraception	no	no	yes	no	Mar-2010	2	no	no	yes	no	no	no
65	HC	Oct-2009	66	Currently living with a man	27	800	no	2:Secondary	5 Standard	1.7		0		yes	0	0	no	1		yes			no	yes				3: Sometimes	don't know	no	2		yes	no		yes	no contraception	no	no	yes	no	Apr-2010	3	no	yes	yes	no	no	no
65	HC	Oct-2009	66	Currently living with a man	27	800	no	2:Secondary	5 Standard	1.7		0		yes	0	0	no	1		yes			no	yes				3: Sometimes	don't know	no	2		yes	no		yes	no contraception	no	no	yes	no	Jun-2010	4	yes	yes	yes	no	no	no
65	HC	Oct-2009	66	Currently living with a man	27	800	no	2:Secondary	5 Standard	1.7		0		yes	0	0	no	1		yes			no	yes				3: Sometimes	don't know	no	2		yes	no		yes	no contraception	no	no	yes	no	Aug-2010	5	no		yes	no	no	no
65	HC	Oct-2009	66	Currently living with a man	27	800	no	2:Secondary	5 Standard	1.7		0		yes	0	0	no	1		yes			no	yes				3: Sometimes	don't know	no	2		yes	no		yes	no contraception	no	no	yes	no	Feb-2011	6	no	no	yes	no	no	no
66	HU	Oct-2009	428	Separated/Divorced	30	2500	yes	2:Secondary	9 Standard		9		6	yes	2	2	no	4		no	no	no	no	no				4: Never		no				no			no contraception	no	no	yes	no	Oct-2009	Baseline	no	no	no	no	no	no
66	HU	Oct-2009	428	Separated/Divorced	30	2500	yes	2:Secondary	9 Standard		9		6	yes	2	2	no	4		no	no	no	no	no				4: Never		no				no			no contraception	no	no	yes	no	Jan-2010	1	no	no	yes	no	no	no
66	HU	Oct-2009	428	Separated/Divorced	30	2500	yes	2:Secondary	9 Standard		9		6	yes	2	2	no	4		no	no	no	no	no				4: Never		no				no			no contraception	no	no	yes	no	Mar-2010	2	no	no	yes	no	no	no
66	HU	Oct-2009	428	Separated/Divorced	30	2500	yes	2:Secondary	9 Standard		9		6	yes	2	2	no	4		no	no	no	no	no				4: Never		no				no			no contraception	no	no	yes	no	May-2010	3	no	no	yes	no	no	no
66	HU	Oct-2009	428	Separated/Divorced	30	2500	yes	2:Secondary	9 Standard		9		6	yes	2	2	no	4		no	no	no	no	no				4: Never		no				no			no contraception	no	no	yes	no	Jul-2010	4	no	no	yes	no	no	no
66	HU	Oct-2009	428	Separated/Divorced	30	2500	yes	2:Secondary	9 Standard		9		6	yes	2	2	no	4		no	no	no	no	no				4: Never		no				no			no contraception	no	no	yes	no	Aug-2010	5	no	no	yes	no	no	no
66	HU	Oct-2009	428	Separated/Divorced	30	2500	yes	2:Secondary	9 Standard		9		6	yes	2	2	no	4		no	no	no	no	no				4: Never		no				no			no contraception	no	no	yes	no	Oct-2010	6	no	no	yes	no	no	no
67	HC	Oct-2009	188	Separated/Divorced	27	2600	yes	2:Secondary	9 Standard	2.8		1.7		yes	2	2	no	4		no	not sure	yes	yes	yes		2: POP pill	4: Male condom	1: Every time	don't know	no	2		no	no		yes	no	no	no	yes	no	Oct-2009	Baseline	no	no	yes	yes	no	no
67	HC	Oct-2009	188	Separated/Divorced	27	2600	yes	2:Secondary	9 Standard	2.8		1.7		yes	2	2	no	4		no	not sure	yes	yes	yes		2: POP pill	4: Male condom	1: Every time	don't know	no	2		no	no		yes	no	no	no	yes	no	Jan-2010	1	no	no	yes	yes	no	no
67	HC	Oct-2009	188	Separated/Divorced	27	2600	yes	2:Secondary	9 Standard	2.8		1.7		yes	2	2	no	4		no	not sure	yes	yes	yes		2: POP pill	4: Male condom	1: Every time	don't know	no	2		no	no		yes	no	no	no	yes	no	Feb-2010	2	no	no	yes	no	no	no
67	HC	Oct-2009	188	Separated/Divorced	27	2600	yes	2:Secondary	9 Standard	2.8		1.7		yes	2	2	no	4		no	not sure	yes	yes	yes		2: POP pill	4: Male condom	1: Every time	don't know	no	2		no	no		yes	no	no	no	yes	no	Mar-2010	3	no	no	yes	no	no	no
67	HC	Oct-2009	188	Separated/Divorced	27	2600	yes	2:Secondary	9 Standard	2.8		1.7		yes	2	2	no	4		no	not sure	yes	yes	yes		2: POP pill	4: Male condom	1: Every time	don't know	no	2		no	no		yes	no	no	no	yes	no	May-2010	4	no	no	yes	no	no	no
67	HC	Oct-2009	188	Separated/Divorced	27	2600	yes	2:Secondary	9 Standard	2.8		1.7		yes	2	2	no	4		no	not sure	yes	yes	yes		2: POP pill	4: Male condom	1: Every time	don't know	no	2		no	no		yes	no	no	no	yes	no	Aug-2010	5	no	yes	yes	no	no	no
67	HC	Oct-2009	188	Separated/Divorced	27	2600	yes	2:Secondary	9 Standard	2.8		1.7		yes	2	2	no	4		no	not sure	yes	yes	yes		2: POP pill	4: Male condom	1: Every time	don't know	no	2		no	no		yes	no	no	no	yes	no	Aug-2010	6	no	no	yes	no	no	no
67	HC	Oct-2009	188	Separated/Divorced	27	2600	yes	2:Secondary	9 Standard	2.8		1.7		yes	2	2	no	4		no	not sure	yes	yes	yes		2: POP pill	4: Male condom	1: Every time	don't know	no	2		no	no		yes	no	no	no	yes	no	Sep-2010	7	no	no	yes	no	no	no
67	HC	Oct-2009	188	Separated/Divorced	27	2600	yes	2:Secondary	9 Standard	2.8		1.7		yes	2	2	no	4		no	not sure	yes	yes	yes		2: POP pill	4: Male condom	1: Every time	don't know	no	2		no	no		yes	no	no	no	yes	no	Nov-2010	8	no	no	yes	no	no	no
68	ES	Oct-2009	356	Currently married	31	5000	yes	3:College	Certificate	1.6		1.6		yes	2	2	yes	1.5		no	no	yes	no	yes				1: Every time	no	no	8		yes	no		yes	no contraception	yes		yes	no	Oct-2009	Baseline	no	no	no	no	no	no
69	ES	Oct-2009	304	Never married/ never lived with a man	29	2000	yes	2:Secondary	9 Standard	10		1.5		yes	1	1	yes	1		no	no	yes	no	no	1			1: Every time	no	no	6		yes	no		no	no contraception	yes		yes	no	Oct-2009	Baseline	no	no	no	no	no	no
69	ES	Oct-2009	304	Never married/ never lived with a man	29	2000	yes	2:Secondary	9 Standard	10		1.5		yes	1	1	yes	1		no	no	yes	no	no	1			1: Every time	no	no	6		yes	no		no	no contraception	yes		yes	no	Jan-2010	1	no	no	no	no	no	no
69	ES	Oct-2009	304	Never married/ never lived with a man	29	2000	yes	2:Secondary	9 Standard	10		1.5		yes	1	1	yes	1		no	no	yes	no	no	1			1: Every time	no	no	6		yes	no		no	no contraception	yes		yes	no	May-2010	2	no	no	yes	yes	no	no
69	ES	Oct-2009	304	Never married/ never lived with a man	29	2000	yes	2:Secondary	9 Standard	10		1.5		yes	1	1	yes	1		no	no	yes	no	no	1			1: Every time	no	no	6		yes	no		no	no contraception	yes		yes	no	Jun-2010	3	no	no	yes	yes	no	no
69	ES	Oct-2009	304	Never married/ never lived with a man	29	2000	yes	2:Secondary	9 Standard	10		1.5		yes	1	1	yes	1		no	no	yes	no	no	1			1: Every time	no	no	6		yes	no		no	no contraception	yes		yes	no	Jul-2010	4	no	no	yes	yes	no	no
69	ES	Oct-2009	304	Never married/ never lived with a man	29	2000	yes	2:Secondary	9 Standard	10		1.5		yes	1	1	yes	1		no	no	yes	no	no	1			1: Every time	no	no	6		yes	no		no	no contraception	yes		yes	no	Sep-2010	5	no	no	yes	yes	no	no
69	ES	Oct-2009	304	Never married/ never lived with a man	29	2000	yes	2:Secondary	9 Standard	10		1.5		yes	1	1	yes	1		no	no	yes	no	no	1			1: Every time	no	no	6		yes	no		no	no contraception	yes		yes	no	Nov-2010	6	no	no	yes	yes	no	no
70	ES	Oct-2009	300	Never married/ never lived with a man	26	2300	yes	3:College	Diploma	2.6		2.5		yes	1	0	yes	2.1		no	yes		no	no	2			2: Almost every time	don't know	no		6	yes	yes	a: Current	yes	no contraception	no	no	yes	no	Oct-2009	Baseline	no	no	no	no	no	no
70	ES	Oct-2009	300	Never married/ never lived with a man	26	2300	yes	3:College	Diploma	2.6		2.5		yes	1	0	yes	2.1		no	yes		no	no	2			2: Almost every time	don't know	no		6	yes	yes	a: Current	yes	no contraception	no	no	yes	no	Nov-2009	1	no	no	yes	no	no	no
70	ES	Oct-2009	300	Never married/ never lived with a man	26	2300	yes	3:College	Diploma	2.6		2.5		yes	1	0	yes	2.1		no	yes		no	no	2			2: Almost every time	don't know	no		6	yes	yes	a: Current	yes	no contraception	no	no	yes	no	Jan-2010	2	no	no	no	no	no	no
70	ES	Oct-2009	300	Never married/ never lived with a man	26	2300	yes	3:College	Diploma	2.6		2.5		yes	1	0	yes	2.1		no	yes		no	no	2			2: Almost every time	don't know	no		6	yes	yes	a: Current	yes	no contraception	no	no	yes	no	Mar-2010	3	yes	no	no	no	no	no
70	ES	Oct-2009	300	Never married/ never lived with a man	26	2300	yes	3:College	Diploma	2.6		2.5		yes	1	0	yes	2.1		no	yes		no	no	2			2: Almost every time	don't know	no		6	yes	yes	a: Current	yes	no contraception	no	no	yes	no	Aug-2010	4	yes					no
70	ES	Oct-2009	300	Never married/ never lived with a man	26	2300	yes	3:College	Diploma	2.6		2.5		yes	1	0	yes	2.1		no	yes		no	no	2			2: Almost every time	don't know	no		6	yes	yes	a: Current	yes	no contraception	no	no	yes	no	Sep-2010	5	yes					no
70	ES	Oct-2009	300	Never married/ never lived with a man	26	2300	yes	3:College	Diploma	2.6		2.5		yes	1	0	yes	2.1		no	yes		no	no	2			2: Almost every time	don't know	no		6	yes	yes	a: Current	yes	no contraception	no	no	yes	no	Oct-2010	6	yes					no
70	ES	Oct-2009	300	Never married/ never lived with a man	26	2300	yes	3:College	Diploma	2.6		2.5		yes	1	0	yes	2.1		no	yes		no	no	2			2: Almost every time	don't know	no		6	yes	yes	a: Current	yes	no contraception	no	no	yes	no	Dec-2010	7	no	no	yes	no	no	no
71	ES	Nov-2009	653	Currently living with a man	30	2000	no	2:Secondary	8 Standard	3		1		yes	2	2	yes	3.3		no	yes		no	yes				1: Every time	yes	yes	4		yes			yes	no contraception	no	no	yes	no	Nov-2009	Baseline	no	no	no	no	no	no
71	ES	Nov-2009	653	Currently living with a man	30	2000	no	2:Secondary	8 Standard	3		1		yes	2	2	yes	3.3		no	yes		no	yes				1: Every time	yes	yes	4		yes			yes	no contraception	no	no	yes	no	Jan-2010	1	no	no	yes	no	no	no
71	ES	Nov-2009	653	Currently living with a man	30	2000	no	2:Secondary	8 Standard	3		1		yes	2	2	yes	3.3		no	yes		no	yes				1: Every time	yes	yes	4		yes			yes	no contraception	no	no	yes	no	Feb-2010	2	no	no	yes	no	no	no
71	ES	Nov-2009	653	Currently living with a man	30	2000	no	2:Secondary	8 Standard	3		1		yes	2	2	yes	3.3		no	yes		no	yes				1: Every time	yes	yes	4		yes			yes	no contraception	no	no	yes	no	Apr-2010	3	no	no	yes	no	no	no
71	ES	Nov-2009	653	Currently living with a man	30	2000	no	2:Secondary	8 Standard	3		1		yes	2	2	yes	3.3		no	yes		no	yes				1: Every time	yes	yes	4		yes			yes	no contraception	no	no	yes	no	Apr-2010	4	no	no	no	no	no	no
71	ES	Nov-2009	653	Currently living with a man	30	2000	no	2:Secondary	8 Standard	3		1		yes	2	2	yes	3.3		no	yes		no	yes				1: Every time	yes	yes	4		yes			yes	no contraception	no	no	yes	no	Aug-2010	5	no	no	yes	no	no	no
71	ES	Nov-2009	653	Currently living with a man	30	2000	no	2:Secondary	8 Standard	3		1		yes	2	2	yes	3.3		no	yes		no	yes				1: Every time	yes	yes	4		yes			yes	no contraception	no	no	yes	no	Sep-2010	6	no	yes	yes	no	no	no
71	ES	Nov-2009	653	Currently living with a man	30	2000	no	2:Secondary	8 Standard	3		1		yes	2	2	yes	3.3		no	yes		no	yes				1: Every time	yes	yes	4		yes			yes	no contraception	no	no	yes	no	Oct-2010	7	no	yes	yes	no	no	no
71	ES	Nov-2009	653	Currently living with a man	30	2000	no	2:Secondary	8 Standard	3		1		yes	2	2	yes	3.3		no	yes		no	yes				1: Every time	yes	yes	4		yes			yes	no contraception	no	no	yes	no	Nov-2010	8	no	yes	no	no	no	no
72	ES	Nov-2009	594	Previously living with a man	35	4800	yes	2:Secondary	9 Standard	13		3		yes	1	1	yes	13		no	no	no	no	no	3			1: Every time	don't know	no		9	no	no		no	no contraception	yes		no	no	Nov-2009	Baseline	no	no	no	no	no	no
72	ES	Nov-2009	594	Previously living with a man	35	4800	yes	2:Secondary	9 Standard	13		3		yes	1	1	yes	13		no	no	no	no	no	3			1: Every time	don't know	no		9	no	no		no	no contraception	yes		no	no	Feb-2010	1	no	no	yes	no	no	no
72	ES	Nov-2009	594	Previously living with a man	35	4800	yes	2:Secondary	9 Standard	13		3		yes	1	1	yes	13		no	no	no	no	no	3			1: Every time	don't know	no		9	no	no		no	no contraception	yes		no	no	Mar-2010	2	no	no	yes	no	no	no
72	ES	Nov-2009	594	Previously living with a man	35	4800	yes	2:Secondary	9 Standard	13		3		yes	1	1	yes	13		no	no	no	no	no	3			1: Every time	don't know	no		9	no	no		no	no contraception	yes		no	no	May-2010	3	no	no	yes	no	no	no
72	ES	Nov-2009	594	Previously living with a man	35	4800	yes	2:Secondary	9 Standard	13		3		yes	1	1	yes	13		no	no	no	no	no	3			1: Every time	don't know	no		9	no	no		no	no contraception	yes		no	no	Jul-2010	4	no	no	yes	no	no	no
72	ES	Nov-2009	594	Previously living with a man	35	4800	yes	2:Secondary	9 Standard	13		3		yes	1	1	yes	13		no	no	no	no	no	3			1: Every time	don't know	no		9	no	no		no	no contraception	yes		no	no	Sep-2010	5	no		yes	no	no	no
72	ES	Nov-2009	594	Previously living with a man	35	4800	yes	2:Secondary	9 Standard	13		3		yes	1	1	yes	13		no	no	no	no	no	3			1: Every time	don't know	no		9	no	no		no	no contraception	yes		no	no	Dec-2010	6	no	no	yes	no	no	no
73	ES	Nov-2009	157	Never married/ never lived with a man	34	3000	yes	2:Secondary	10 Standard	1		1		yes	2	2	no	8		no	no	yes	no	yes				1: Every time	no	no		7	yes	no		yes	no contraception	no	no	no	no	Nov-2009	Baseline	no	no	no	no	no	no
73	ES	Nov-2009	157	Never married/ never lived with a man	34	3000	yes	2:Secondary	10 Standard	1		1		yes	2	2	no	8		no	no	yes	no	yes				1: Every time	no	no		7	yes	no		yes	no contraception	no	no	no	no	Feb-2010	1	no	no	yes	no	no	no
73	ES	Nov-2009	157	Never married/ never lived with a man	34	3000	yes	2:Secondary	10 Standard	1		1		yes	2	2	no	8		no	no	yes	no	yes				1: Every time	no	no		7	yes	no		yes	no contraception	no	no	no	no	Apr-2010	2	no	no	yes	no	no	no
73	ES	Nov-2009	157	Never married/ never lived with a man	34	3000	yes	2:Secondary	10 Standard	1		1		yes	2	2	no	8		no	no	yes	no	yes				1: Every time	no	no		7	yes	no		yes	no contraception	no	no	no	no	Jul-2010	3	yes	no	yes	no	no	no
73	ES	Nov-2009	157	Never married/ never lived with a man	34	3000	yes	2:Secondary	10 Standard	1		1		yes	2	2	no	8		no	no	yes	no	yes				1: Every time	no	no		7	yes	no		yes	no contraception	no	no	no	no	Aug-2010	4	yes					no
73	ES	Nov-2009	157	Never married/ never lived with a man	34	3000	yes	2:Secondary	10 Standard	1		1		yes	2	2	no	8		no	no	yes	no	yes				1: Every time	no	no		7	yes	no		yes	no contraception	no	no	no	no	Oct-2010	5	yes		yes	no	no	no
73	ES	Nov-2009	157	Never married/ never lived with a man	34	3000	yes	2:Secondary	10 Standard	1		1		yes	2	2	no	8		no	no	yes	no	yes				1: Every time	no	no		7	yes	no		yes	no contraception	no	no	no	no	Dec-2010	6	yes		yes	no	no	no
73	ES	Nov-2009	157	Never married/ never lived with a man	34	3000	yes	2:Secondary	10 Standard	1		1		yes	2	2	no	8		no	no	yes	no	yes				1: Every time	no	no		7	yes	no		yes	no contraception	no	no	no	no	Feb-2011	7	no	no				no
74	ES	Nov-2009	454	Currently married	32	8500	yes	3:College	Diploma	7		3		yes	0	0	no	8		no	yes		no	yes				1: Every time	no	no	5		yes	no		yes	no contraception	yes		yes	no	Nov-2009	Baseline	no	no	no	no	no	no
74	ES	Nov-2009	454	Currently married	32	8500	yes	3:College	Diploma	7		3		yes	0	0	no	8		no	yes		no	yes				1: Every time	no	no	5		yes	no		yes	no contraception	yes		yes	no	Mar-2010	1	no	no	yes	no	no	no
74	ES	Nov-2009	454	Currently married	32	8500	yes	3:College	Diploma	7		3		yes	0	0	no	8		no	yes		no	yes				1: Every time	no	no	5		yes	no		yes	no contraception	yes		yes	no	Apr-2010	2	no	no	yes	no	no	no
74	ES	Nov-2009	454	Currently married	32	8500	yes	3:College	Diploma	7		3		yes	0	0	no	8		no	yes		no	yes				1: Every time	no	no	5		yes	no		yes	no contraception	yes		yes	no	Jun-2010	3	no	no	yes	no	no	no
74	ES	Nov-2009	454	Currently married	32	8500	yes	3:College	Diploma	7		3		yes	0	0	no	8		no	yes		no	yes				1: Every time	no	no	5		yes	no		yes	no contraception	yes		yes	no	Aug-2010	4	no	no	yes	no	no	no
74	ES	Nov-2009	454	Currently married	32	8500	yes	3:College	Diploma	7		3		yes	0	0	no	8		no	yes		no	yes				1: Every time	no	no	5		yes	no		yes	no contraception	yes		yes	no	Nov-2010	5	no	yes	yes	no	no	no
75	ES	Nov-2009	192	Currently living with a man	29	2800	no	2:Secondary	9 Standard	2		1		yes	2	2	no	4		no	yes		yes	yes		7: Nuristerate INJ		3: Sometimes	don't know	no	4		yes	no		yes	yes	yes		yes	no	Nov-2009	Baseline	no	no	yes	no	no	no
75	ES	Nov-2009	192	Currently living with a man	29	2800	no	2:Secondary	9 Standard	2		1		yes	2	2	no	4		no	yes		yes	yes		7: Nuristerate INJ		3: Sometimes	don't know	no	4		yes	no		yes	yes	yes		yes	no	Feb-2010	1	no	no	yes	no	no	no
75	ES	Nov-2009	192	Currently living with a man	29	2800	no	2:Secondary	9 Standard	2		1		yes	2	2	no	4		no	yes		yes	yes		7: Nuristerate INJ		3: Sometimes	don't know	no	4		yes	no		yes	yes	yes		yes	no	Mar-2010	2	no	no	yes	no	no	no
75	ES	Nov-2009	192	Currently living with a man	29	2800	no	2:Secondary	9 Standard	2		1		yes	2	2	no	4		no	yes		yes	yes		7: Nuristerate INJ		3: Sometimes	don't know	no	4		yes	no		yes	yes	yes		yes	no	Jun-2010	3	no	no	yes	no	no	no
75	ES	Nov-2009	192	Currently living with a man	29	2800	no	2:Secondary	9 Standard	2		1		yes	2	2	no	4		no	yes		yes	yes		7: Nuristerate INJ		3: Sometimes	don't know	no	4		yes	no		yes	yes	yes		yes	no	Jul-2010	4	no	no	yes	no	no	no
75	ES	Nov-2009	192	Currently living with a man	29	2800	no	2:Secondary	9 Standard	2		1		yes	2	2	no	4		no	yes		yes	yes		7: Nuristerate INJ		3: Sometimes	don't know	no	4		yes	no		yes	yes	yes		yes	no	Nov-2010	5	no	no	yes	no	no	no
76	ES	Nov-2009	469	Currently living with a man	30	1300	no	2:Secondary	10 Standard	7		2		yes	2	2	no	2.9		no	no	yes	yes	yes		1: COC pill		3: Sometimes	no	no	4		yes	no		yes		no	no	yes	no	Nov-2009	Baseline	no	no	yes	yes	no	no
76	ES	Nov-2009	469	Currently living with a man	30	1300	no	2:Secondary	10 Standard	7		2		yes	2	2	no	2.9		no	no	yes	yes	yes		1: COC pill		3: Sometimes	no	no	4		yes	no		yes		no	no	yes	no	Feb-2010	1	no	no	yes	yes	no	no
77	ES	Nov-2009	600	Currently married	34	2800	no	2:Secondary	9 Standard	12		3		yes	2	2	no	3.5		yes			no	yes				3: Sometimes	yes	yes	10		yes	no		yes	no contraception	no	no	no	no	Nov-2009	Baseline	no	yes	no	no	no	no
77	ES	Nov-2009	600	Currently married	34	2800	no	2:Secondary	9 Standard	12		3		yes	2	2	no	3.5		yes			no	yes				3: Sometimes	yes	yes	10		yes	no		yes	no contraception	no	no	no	no	Feb-2010	1	no	yes	no	no	no	no
77	ES	Nov-2009	600	Currently married	34	2800	no	2:Secondary	9 Standard	12		3		yes	2	2	no	3.5		yes			no	yes				3: Sometimes	yes	yes	10		yes	no		yes	no contraception	no	no	no	no	Apr-2010	2	no	yes	no	no	no	no
77	ES	Nov-2009	600	Currently married	34	2800	no	2:Secondary	9 Standard	12		3		yes	2	2	no	3.5		yes			no	yes				3: Sometimes	yes	yes	10		yes	no		yes	no contraception	no	no	no	no	Jun-2010	3	no	yes	no	no	no	no
77	ES	Nov-2009	600	Currently married	34	2800	no	2:Secondary	9 Standard	12		3		yes	2	2	no	3.5		yes			no	yes				3: Sometimes	yes	yes	10		yes	no		yes	no contraception	no	no	no	no	Aug-2010	4	no	yes	yes	no	no	no
77	ES	Nov-2009	600	Currently married	34	2800	no	2:Secondary	9 Standard	12		3		yes	2	2	no	3.5		yes			no	yes				3: Sometimes	yes	yes	10		yes	no		yes	no contraception	no	no	no	no	Sep-2010	5	no	yes	yes	no	no	no
77	ES	Nov-2009	600	Currently married	34	2800	no	2:Secondary	9 Standard	12		3		yes	2	2	no	3.5		yes			no	yes				3: Sometimes	yes	yes	10		yes	no		yes	no contraception	no	no	no	no	Nov-2010	6	no	yes	yes	no	no	no
78	ES	Nov-2009	381	Currently living with a man	30	4580	no	2:Secondary	9 Standard	5		4		yes	1	1	no	13		no	yes		yes	yes		1: COC pill		1: Every time	don't know	yes	4		no	no		yes	yes	yes		yes	no	Nov-2009	Baseline	no	no	yes	yes	no	no
79	ES	Nov-2009	314	Never married/ never lived with a man	29	1200	yes	2:Secondary	9 Standard		11		9	yes	1	1	no	6		no	yes		no	no	1			1: Every time	don't know	no	1		no	no		yes	no contraception	no	no	yes	no	Nov-2009	Baseline	no	no	no	no	no	no
79	ES	Nov-2009	314	Never married/ never lived with a man	29	1200	yes	2:Secondary	9 Standard		11		9	yes	1	1	no	6		no	yes		no	no	1			1: Every time	don't know	no	1		no	no		yes	no contraception	no	no	yes	no	Feb-2010	1	no	no	yes	no	no	no
79	ES	Nov-2009	314	Never married/ never lived with a man	29	1200	yes	2:Secondary	9 Standard		11		9	yes	1	1	no	6		no	yes		no	no	1			1: Every time	don't know	no	1		no	no		yes	no contraception	no	no	yes	no	Apr-2010	2	no	no	yes	no	no	no
79	ES	Nov-2009	314	Never married/ never lived with a man	29	1200	yes	2:Secondary	9 Standard		11		9	yes	1	1	no	6		no	yes		no	no	1			1: Every time	don't know	no	1		no	no		yes	no contraception	no	no	yes	no	Jun-2010	3	no	no	yes	no	no	no
79	ES	Nov-2009	314	Never married/ never lived with a man	29	1200	yes	2:Secondary	9 Standard		11		9	yes	1	1	no	6		no	yes		no	no	1			1: Every time	don't know	no	1		no	no		yes	no contraception	no	no	yes	no	Aug-2010	4	no	no	yes	no	no	no
79	ES	Nov-2009	314	Never married/ never lived with a man	29	1200	yes	2:Secondary	9 Standard		11		9	yes	1	1	no	6		no	yes		no	no	1			1: Every time	don't know	no	1		no	no		yes	no contraception	no	no	yes	no	Oct-2010	5	no	no	yes	no	no	no
79	ES	Nov-2009	314	Never married/ never lived with a man	29	1200	yes	2:Secondary	9 Standard		11		9	yes	1	1	no	6		no	yes		no	no	1			1: Every time	don't know	no	1		no	no		yes	no contraception	no	no	yes	no	Dec-2010	6	no	no	yes	no	no	no
80	ES	Nov-2009	268	Currently living with a man	28	2000	yes	1:Primary	5 Standard	1.3		1.3		yes	1	1	no	6		no	no	yes	yes	yes		7: Nuristerate INJ		1: Every time	no	no	8		yes	no		yes	no	no	no	yes	no	Nov-2009	Baseline	no	no	yes	no	no	no
80	ES	Nov-2009	268	Currently living with a man	28	2000	yes	1:Primary	5 Standard	1.3		1.3		yes	1	1	no	6		no	no	yes	yes	yes		7: Nuristerate INJ		1: Every time	no	no	8		yes	no		yes	no	no	no	yes	no	Jan-2010	1	no	no	yes	no	no	no
80	ES	Nov-2009	268	Currently living with a man	28	2000	yes	1:Primary	5 Standard	1.3		1.3		yes	1	1	no	6		no	no	yes	yes	yes		7: Nuristerate INJ		1: Every time	no	no	8		yes	no		yes	no	no	no	yes	no	Mar-2010	2	no	no	yes	no	no	no
80	ES	Nov-2009	268	Currently living with a man	28	2000	yes	1:Primary	5 Standard	1.3		1.3		yes	1	1	no	6		no	no	yes	yes	yes		7: Nuristerate INJ		1: Every time	no	no	8		yes	no		yes	no	no	no	yes	no	May-2010	3	no	no	yes	no	no	no
80	ES	Nov-2009	268	Currently living with a man	28	2000	yes	1:Primary	5 Standard	1.3		1.3		yes	1	1	no	6		no	no	yes	yes	yes		7: Nuristerate INJ		1: Every time	no	no	8		yes	no		yes	no	no	no	yes	no	Jul-2010	4	yes	no	yes	no	no	no
80	ES	Nov-2009	268	Currently living with a man	28	2000	yes	1:Primary	5 Standard	1.3		1.3		yes	1	1	no	6		no	no	yes	yes	yes		7: Nuristerate INJ		1: Every time	no	no	8		yes	no		yes	no	no	no	yes	no	Sep-2010	5	no	no	yes	no	no	no
80	ES	Nov-2009	268	Currently living with a man	28	2000	yes	1:Primary	5 Standard	1.3		1.3		yes	1	1	no	6		no	no	yes	yes	yes		7: Nuristerate INJ		1: Every time	no	no	8		yes	no		yes	no	no	no	yes	no	Nov-2010	6	no	no	yes	no	no	no
80	ES	Nov-2009	268	Currently living with a man	28	2000	yes	1:Primary	5 Standard	1.3		1.3		yes	1	1	no	6		no	no	yes	yes	yes		7: Nuristerate INJ		1: Every time	no	no	8		yes	no		yes	no	no	no	yes	no	Jan-2011	7	no	no	yes	no	no	no
81	ES	Nov-2009	453	Never married/ never lived with a man	22	17000	no	4:University	Degree	4.2		1.5		yes	1	1	no	6.6		no	yes	yes	yes	yes		6: Depo INJ		3: Sometimes	yes	yes	2		yes	no		yes	no	yes		yes	no	Nov-2009	Baseline	no	no	yes	no	no	no
81	ES	Nov-2009	453	Never married/ never lived with a man	22	17000	no	4:University	Degree	4.2		1.5		yes	1	1	no	6.6		no	yes	yes	yes	yes		6: Depo INJ		3: Sometimes	yes	yes	2		yes	no		yes	no	yes		yes	no	Feb-2010	1	no	no	yes	no	no	no
81	ES	Nov-2009	453	Never married/ never lived with a man	22	17000	no	4:University	Degree	4.2		1.5		yes	1	1	no	6.6		no	yes	yes	yes	yes		6: Depo INJ		3: Sometimes	yes	yes	2		yes	no		yes	no	yes		yes	no	Mar-2010	2	no	no	yes	no	no	no
81	ES	Nov-2009	453	Never married/ never lived with a man	22	17000	no	4:University	Degree	4.2		1.5		yes	1	1	no	6.6		no	yes	yes	yes	yes		6: Depo INJ		3: Sometimes	yes	yes	2		yes	no		yes	no	yes		yes	no	Apr-2010	3	no	no	yes	no	no	no
81	ES	Nov-2009	453	Never married/ never lived with a man	22	17000	no	4:University	Degree	4.2		1.5		yes	1	1	no	6.6		no	yes	yes	yes	yes		6: Depo INJ		3: Sometimes	yes	yes	2		yes	no		yes	no	yes		yes	no	Jun-2010	4	no	no	yes	no	no	no
81	ES	Nov-2009	453	Never married/ never lived with a man	22	17000	no	4:University	Degree	4.2		1.5		yes	1	1	no	6.6		no	yes	yes	yes	yes		6: Depo INJ		3: Sometimes	yes	yes	2		yes	no		yes	no	yes		yes	no	Aug-2010	5	no	no	yes	no	no	no
81	ES	Nov-2009	453	Never married/ never lived with a man	22	17000	no	4:University	Degree	4.2		1.5		yes	1	1	no	6.6		no	yes	yes	yes	yes		6: Depo INJ		3: Sometimes	yes	yes	2		yes	no		yes	no	yes		yes	no	Sep-2010	6	no	no	yes	no	no	no
81	ES	Nov-2009	453	Never married/ never lived with a man	22	17000	no	4:University	Degree	4.2		1.5		yes	1	1	no	6.6		no	yes	yes	yes	yes		6: Depo INJ		3: Sometimes	yes	yes	2		yes	no		yes	no	yes		yes	no	Nov-2010	7	no	no	yes	no	no	no
82	ES	Nov-2009	161	Never married/ never lived with a man	27	1500	yes	2:Secondary	10 Standard	1.9		1.7		yes	2	2	no	5		no	no	no	no	yes				1: Every time	no	no	2		yes	no		no	no contraception	yes		no	no	Nov-2009	Baseline	no	no	no	no	no	no
82	ES	Nov-2009	161	Never married/ never lived with a man	27	1500	yes	2:Secondary	10 Standard	1.9		1.7		yes	2	2	no	5		no	no	no	no	yes				1: Every time	no	no	2		yes	no		no	no contraception	yes		no	no	Feb-2010	1	no	no	no	no	no	no
82	ES	Nov-2009	161	Never married/ never lived with a man	27	1500	yes	2:Secondary	10 Standard	1.9		1.7		yes	2	2	no	5		no	no	no	no	yes				1: Every time	no	no	2		yes	no		no	no contraception	yes		no	no	Apr-2010	2	no	no	yes	no	no	no
82	ES	Nov-2009	161	Never married/ never lived with a man	27	1500	yes	2:Secondary	10 Standard	1.9		1.7		yes	2	2	no	5		no	no	no	no	yes				1: Every time	no	no	2		yes	no		no	no contraception	yes		no	no	Jun-2010	3	no	no	yes	no	no	no
82	ES	Nov-2009	161	Never married/ never lived with a man	27	1500	yes	2:Secondary	10 Standard	1.9		1.7		yes	2	2	no	5		no	no	no	no	yes				1: Every time	no	no	2		yes	no		no	no contraception	yes		no	no	Aug-2010	4	no	no	yes	no	no	no
82	ES	Nov-2009	161	Never married/ never lived with a man	27	1500	yes	2:Secondary	10 Standard	1.9		1.7		yes	2	2	no	5		no	no	no	no	yes				1: Every time	no	no	2		yes	no		no	no contraception	yes		no	no	Oct-2010	5	no	no	yes	no	no	no
82	ES	Nov-2009	161	Never married/ never lived with a man	27	1500	yes	2:Secondary	10 Standard	1.9		1.7		yes	2	2	no	5		no	no	no	no	yes				1: Every time	no	no	2		yes	no		no	no contraception	yes		no	no	Dec-2010	6	no	no	yes	no	no	no
83	ES	Nov-2009	535	Never married/ never lived with a man	32	5000	yes	2:Secondary	10 Standard	2.5		1		yes	2	2	yes	2.5		no	yes		yes	no	1	6: Depo INJ		1: Every time	don't know	yes	1		no	no		yes	yes	no	no	yes	no	Nov-2009	Baseline	no	no	yes	no	no	no
83	ES	Nov-2009	535	Never married/ never lived with a man	32	5000	yes	2:Secondary	10 Standard	2.5		1		yes	2	2	yes	2.5		no	yes		yes	no	1	6: Depo INJ		1: Every time	don't know	yes	1		no	no		yes	yes	no	no	yes	no	Feb-2010	1	no	no	yes	no	no	no
83	ES	Nov-2009	535	Never married/ never lived with a man	32	5000	yes	2:Secondary	10 Standard	2.5		1		yes	2	2	yes	2.5		no	yes		yes	no	1	6: Depo INJ		1: Every time	don't know	yes	1		no	no		yes	yes	no	no	yes	no	Apr-2010	2	no	no	yes	no	no	no
83	ES	Nov-2009	535	Never married/ never lived with a man	32	5000	yes	2:Secondary	10 Standard	2.5		1		yes	2	2	yes	2.5		no	yes		yes	no	1	6: Depo INJ		1: Every time	don't know	yes	1		no	no		yes	yes	no	no	yes	no	Jun-2010	3	no	no	yes	no	no	no
83	ES	Nov-2009	535	Never married/ never lived with a man	32	5000	yes	2:Secondary	10 Standard	2.5		1		yes	2	2	yes	2.5		no	yes		yes	no	1	6: Depo INJ		1: Every time	don't know	yes	1		no	no		yes	yes	no	no	yes	no	Aug-2010	4	yes	no	yes	no	no	no
83	ES	Nov-2009	535	Never married/ never lived with a man	32	5000	yes	2:Secondary	10 Standard	2.5		1		yes	2	2	yes	2.5		no	yes		yes	no	1	6: Depo INJ		1: Every time	don't know	yes	1		no	no		yes	yes	no	no	yes	no	Oct-2010	5	no	no	yes	no	no	no
83	ES	Nov-2009	535	Never married/ never lived with a man	32	5000	yes	2:Secondary	10 Standard	2.5		1		yes	2	2	yes	2.5		no	yes		yes	no	1	6: Depo INJ		1: Every time	don't know	yes	1		no	no		yes	yes	no	no	yes	no	Feb-2011	6	no	no	yes	no	no	no
84	ES	Nov-2009	399	Never married/ never lived with a man	29	1380	no	2:Secondary	10 Standard	1.9		1.9		yes	2	2	yes	1.8		no	no	yes	yes	yes		6: Depo INJ		3: Sometimes	don't know	yes	4		yes	no		yes	yes	yes		yes	no	Nov-2009	Baseline	no	no	yes	no	no	no
84	ES	Nov-2009	399	Never married/ never lived with a man	29	1380	no	2:Secondary	10 Standard	1.9		1.9		yes	2	2	yes	1.8		no	no	yes	yes	yes		6: Depo INJ		3: Sometimes	don't know	yes	4		yes	no		yes	yes	yes		yes	no	Feb-2010	1	yes	no	no	no	no	no
84	ES	Nov-2009	399	Never married/ never lived with a man	29	1380	no	2:Secondary	10 Standard	1.9		1.9		yes	2	2	yes	1.8		no	no	yes	yes	yes		6: Depo INJ		3: Sometimes	don't know	yes	4		yes	no		yes	yes	yes		yes	no	Apr-2010	2	no	no	no	no	no	no
84	ES	Nov-2009	399	Never married/ never lived with a man	29	1380	no	2:Secondary	10 Standard	1.9		1.9		yes	2	2	yes	1.8		no	no	yes	yes	yes		6: Depo INJ		3: Sometimes	don't know	yes	4		yes	no		yes	yes	yes		yes	no	Aug-2010	3	no	no	yes	no	no	no
84	ES	Nov-2009	399	Never married/ never lived with a man	29	1380	no	2:Secondary	10 Standard	1.9		1.9		yes	2	2	yes	1.8		no	no	yes	yes	yes		6: Depo INJ		3: Sometimes	don't know	yes	4		yes	no		yes	yes	yes		yes	no	Sep-2010	4	no	no	yes	no	no	no
84	ES	Nov-2009	399	Never married/ never lived with a man	29	1380	no	2:Secondary	10 Standard	1.9		1.9		yes	2	2	yes	1.8		no	no	yes	yes	yes		6: Depo INJ		3: Sometimes	don't know	yes	4		yes	no		yes	yes	yes		yes	no	Nov-2010	5	no	no	yes	no	no	no
85	ES	Nov-2009	191	Currently living with a man	33	2000	yes	2:Secondary	9 Standard	1.9		1.9		yes	1	0	no	9		no	yes		no	yes				1: Every time	no	no	7		yes	no		yes	no contraception	no	no	yes	yes	Nov-2009	Baseline	no	no	no	no	no	no
85	ES	Nov-2009	191	Currently living with a man	33	2000	yes	2:Secondary	9 Standard	1.9		1.9		yes	1	0	no	9		no	yes		no	yes				1: Every time	no	no	7		yes	no		yes	no contraception	no	no	yes	yes	Feb-2010	1	no	yes	no	no	no	no
85	ES	Nov-2009	191	Currently living with a man	33	2000	yes	2:Secondary	9 Standard	1.9		1.9		yes	1	0	no	9		no	yes		no	yes				1: Every time	no	no	7		yes	no		yes	no contraception	no	no	yes	yes	Apr-2010	2	yes	no	yes	no	no	no
85	ES	Nov-2009	191	Currently living with a man	33	2000	yes	2:Secondary	9 Standard	1.9		1.9		yes	1	0	no	9		no	yes		no	yes				1: Every time	no	no	7		yes	no		yes	no contraception	no	no	yes	yes	Aug-2010	3	yes					no
85	ES	Nov-2009	191	Currently living with a man	33	2000	yes	2:Secondary	9 Standard	1.9		1.9		yes	1	0	no	9		no	yes		no	yes				1: Every time	no	no	7		yes	no		yes	no contraception	no	no	yes	yes	Sep-2010	4	yes		yes	no	no	no
85	ES	Nov-2009	191	Currently living with a man	33	2000	yes	2:Secondary	9 Standard	1.9		1.9		yes	1	0	no	9		no	yes		no	yes				1: Every time	no	no	7		yes	no		yes	no contraception	no	no	yes	yes	Dec-2010	5	no	no	no	no	no	no
86	ES	Nov-2009	575	Separated/Divorced	35	5000	yes	3:College	Diploma	4		4		yes	1	1	no	8		no	no	yes	no	no	11			2: Almost every time	don't know	yes			don't know	no			no contraception	no	no	yes	no	Nov-2009	Baseline	no	no	no	no	no	no
86	ES	Nov-2009	575	Separated/Divorced	35	5000	yes	3:College	Diploma	4		4		yes	1	1	no	8		no	no	yes	no	no	11			2: Almost every time	don't know	yes			don't know	no			no contraception	no	no	yes	no	Feb-2010	1	no	no	no	no	no	no
86	ES	Nov-2009	575	Separated/Divorced	35	5000	yes	3:College	Diploma	4		4		yes	1	1	no	8		no	no	yes	no	no	11			2: Almost every time	don't know	yes			don't know	no			no contraception	no	no	yes	no	Apr-2010	2	no	no	no	no	no	no
86	ES	Nov-2009	575	Separated/Divorced	35	5000	yes	3:College	Diploma	4		4		yes	1	1	no	8		no	no	yes	no	no	11			2: Almost every time	don't know	yes			don't know	no			no contraception	no	no	yes	no	Jun-2010	3	no	no	no	no	no	no
86	ES	Nov-2009	575	Separated/Divorced	35	5000	yes	3:College	Diploma	4		4		yes	1	1	no	8		no	no	yes	no	no	11			2: Almost every time	don't know	yes			don't know	no			no contraception	no	no	yes	no	Aug-2010	4	no	no	no	no	no	no
86	ES	Nov-2009	575	Separated/Divorced	35	5000	yes	3:College	Diploma	4		4		yes	1	1	no	8		no	no	yes	no	no	11			2: Almost every time	don't know	yes			don't know	no			no contraception	no	no	yes	no	Sep-2010	5	no	no	no	no	no	no
86	ES	Nov-2009	575	Separated/Divorced	35	5000	yes	3:College	Diploma	4		4		yes	1	1	no	8		no	no	yes	no	no	11			2: Almost every time	don't know	yes			don't know	no			no contraception	no	no	yes	no	Nov-2010	6	no	no	no	no	no	no
87	ES	Nov-2009	376	Widowed	34	3500	yes	2:Secondary	10 Standard	4		4		yes	0	0	no	7		no	yes		no	yes				1: Every time	no	no		11	yes	no		yes	no contraception	yes		yes	yes	Nov-2009	Baseline	no	no	no	no	no	no
87	ES	Nov-2009	376	Widowed	34	3500	yes	2:Secondary	10 Standard	4		4		yes	0	0	no	7		no	yes		no	yes				1: Every time	no	no		11	yes	no		yes	no contraception	yes		yes	yes	Mar-2010	1	yes	no	yes	no	no	no
87	ES	Nov-2009	376	Widowed	34	3500	yes	2:Secondary	10 Standard	4		4		yes	0	0	no	7		no	yes		no	yes				1: Every time	no	no		11	yes	no		yes	no contraception	yes		yes	yes	Aug-2010	2	yes					no
87	ES	Nov-2009	376	Widowed	34	3500	yes	2:Secondary	10 Standard	4		4		yes	0	0	no	7		no	yes		no	yes				1: Every time	no	no		11	yes	no		yes	no contraception	yes		yes	yes	Jan-2011	3	no					no
87	ES	Nov-2009	376	Widowed	34	3500	yes	2:Secondary	10 Standard	4		4		yes	0	0	no	7		no	yes		no	yes				1: Every time	no	no		11	yes	no		yes	no contraception	yes		yes	yes	Feb-2011	4	no	no	yes	no	no	no
88	ES	Nov-2009	971	Currently living with a man	28	1200	yes	2:Secondary	10 Standard	3		3		yes	2	1	yes	3		no	no	yes	no	yes				2: Almost every time	yes	no	6		yes	no		yes	no contraception	yes		yes	no	Nov-2009	Baseline	no	no	no	no	no	no
88	ES	Nov-2009	971	Currently living with a man	28	1200	yes	2:Secondary	10 Standard	3		3		yes	2	1	yes	3		no	no	yes	no	yes				2: Almost every time	yes	no	6		yes	no		yes	no contraception	yes		yes	no	Nov-2010	1	no	no	yes	no	no	no
88	ES	Nov-2009	971	Currently living with a man	28	1200	yes	2:Secondary	10 Standard	3		3		yes	2	1	yes	3		no	no	yes	no	yes				2: Almost every time	yes	no	6		yes	no		yes	no contraception	yes		yes	no	Mar-2011	2	no	no	yes	no	no	no
89	ES	Nov-2009	392	Currently living with a man	34	3000	no	1:Primary	5 Standard	5		3		yes	3	3	no	3		no	no	yes	yes	yes		6: Depo INJ		3: Sometimes	no	yes	2		yes	no		yes	yes	no	no	yes	no	Nov-2009	Baseline	no	no	yes	no	no	no
89	ES	Nov-2009	392	Currently living with a man	34	3000	no	1:Primary	5 Standard	5		3		yes	3	3	no	3		no	no	yes	yes	yes		6: Depo INJ		3: Sometimes	no	yes	2		yes	no		yes	yes	no	no	yes	no	Feb-2010	1	no	no	yes	no	no	no
89	ES	Nov-2009	392	Currently living with a man	34	3000	no	1:Primary	5 Standard	5		3		yes	3	3	no	3		no	no	yes	yes	yes		6: Depo INJ		3: Sometimes	no	yes	2		yes	no		yes	yes	no	no	yes	no	Mar-2010	2	no	no	yes	no	no	no
89	ES	Nov-2009	392	Currently living with a man	34	3000	no	1:Primary	5 Standard	5		3		yes	3	3	no	3		no	no	yes	yes	yes		6: Depo INJ		3: Sometimes	no	yes	2		yes	no		yes	yes	no	no	yes	no	Apr-2010	3	no	no	yes	no	no	no
89	ES	Nov-2009	392	Currently living with a man	34	3000	no	1:Primary	5 Standard	5		3		yes	3	3	no	3		no	no	yes	yes	yes		6: Depo INJ		3: Sometimes	no	yes	2		yes	no		yes	yes	no	no	yes	no	Jun-2010	4	no	no	yes	no	no	no
89	ES	Nov-2009	392	Currently living with a man	34	3000	no	1:Primary	5 Standard	5		3		yes	3	3	no	3		no	no	yes	yes	yes		6: Depo INJ		3: Sometimes	no	yes	2		yes	no		yes	yes	no	no	yes	no	Aug-2010	5	no	no	yes	no	no	no
90	ES	Nov-2009	1021	Currently living with a man	30	2000	no	2:Secondary	9 Standard	4		3.5		yes	1	1	no		4	no	no	yes	yes	yes		6: Depo INJ		3: Sometimes	don't know	yes	1		no	no		yes	no	no	no	no	no	Nov-2009	Baseline	no	no	yes	no	no	no
90	ES	Nov-2009	1021	Currently living with a man	30	2000	no	2:Secondary	9 Standard	4		3.5		yes	1	1	no		4	no	no	yes	yes	yes		6: Depo INJ		3: Sometimes	don't know	yes	1		no	no		yes	no	no	no	no	no	Feb-2010	1	no	no	yes	no	no	no
90	ES	Nov-2009	1021	Currently living with a man	30	2000	no	2:Secondary	9 Standard	4		3.5		yes	1	1	no		4	no	no	yes	yes	yes		6: Depo INJ		3: Sometimes	don't know	yes	1		no	no		yes	no	no	no	no	no	May-2010	2	no	no	yes	no	no	no
90	ES	Nov-2009	1021	Currently living with a man	30	2000	no	2:Secondary	9 Standard	4		3.5		yes	1	1	no		4	no	no	yes	yes	yes		6: Depo INJ		3: Sometimes	don't know	yes	1		no	no		yes	no	no	no	no	no	Jan-2011	3	no	no	yes	no	no	no
91	ES	Nov-2009	413	Currently living with a man	33	3000	yes	2:Secondary	10 Standard	1.2		1.1		yes	2	2	no	7		no	no	yes	yes	yes		7: Nuristerate INJ		1: Every time	yes	no	3		yes	yes	a: Current	yes	no	no	no	yes	no	Nov-2009	Baseline	no	no	yes	no	no	no
91	ES	Nov-2009	413	Currently living with a man	33	3000	yes	2:Secondary	10 Standard	1.2		1.1		yes	2	2	no	7		no	no	yes	yes	yes		7: Nuristerate INJ		1: Every time	yes	no	3		yes	yes	a: Current	yes	no	no	no	yes	no	Feb-2010	1	no	no	yes	no	no	no
91	ES	Nov-2009	413	Currently living with a man	33	3000	yes	2:Secondary	10 Standard	1.2		1.1		yes	2	2	no	7		no	no	yes	yes	yes		7: Nuristerate INJ		1: Every time	yes	no	3		yes	yes	a: Current	yes	no	no	no	yes	no	Apr-2010	2	no	no	yes	no	no	no
91	ES	Nov-2009	413	Currently living with a man	33	3000	yes	2:Secondary	10 Standard	1.2		1.1		yes	2	2	no	7		no	no	yes	yes	yes		7: Nuristerate INJ		1: Every time	yes	no	3		yes	yes	a: Current	yes	no	no	no	yes	no	May-2010	3	no	no	yes	no	no	no
91	ES	Nov-2009	413	Currently living with a man	33	3000	yes	2:Secondary	10 Standard	1.2		1.1		yes	2	2	no	7		no	no	yes	yes	yes		7: Nuristerate INJ		1: Every time	yes	no	3		yes	yes	a: Current	yes	no	no	no	yes	no	Jul-2010	4	no	no	yes	no	no	no
91	ES	Nov-2009	413	Currently living with a man	33	3000	yes	2:Secondary	10 Standard	1.2		1.1		yes	2	2	no	7		no	no	yes	yes	yes		7: Nuristerate INJ		1: Every time	yes	no	3		yes	yes	a: Current	yes	no	no	no	yes	no	Oct-2010	5	no	no	yes	no	no	no
91	ES	Nov-2009	413	Currently living with a man	33	3000	yes	2:Secondary	10 Standard	1.2		1.1		yes	2	2	no	7		no	no	yes	yes	yes		7: Nuristerate INJ		1: Every time	yes	no	3		yes	yes	a: Current	yes	no	no	no	yes	no	Dec-2010	6	no	no	yes	no	no	no
92	ES	Nov-2009	647	Currently living with a man	24	800	yes	2:Secondary	10 Standard	1.1		1		yes	0	0	no	2.7		no	yes		no	yes				3: Sometimes	yes	no	2		yes	no		yes	no contraception	yes		yes	no	Nov-2009	Baseline	no	no	no	no	no	no
92	ES	Nov-2009	647	Currently living with a man	24	800	yes	2:Secondary	10 Standard	1.1		1		yes	0	0	no	2.7		no	yes		no	yes				3: Sometimes	yes	no	2		yes	no		yes	no contraception	yes		yes	no	Jan-2010	1	yes	no	yes	no	no	no
92	ES	Nov-2009	647	Currently living with a man	24	800	yes	2:Secondary	10 Standard	1.1		1		yes	0	0	no	2.7		no	yes		no	yes				3: Sometimes	yes	no	2		yes	no		yes	no contraception	yes		yes	no	May-2010	2	yes					no
92	ES	Nov-2009	647	Currently living with a man	24	800	yes	2:Secondary	10 Standard	1.1		1		yes	0	0	no	2.7		no	yes		no	yes				3: Sometimes	yes	no	2		yes	no		yes	no contraception	yes		yes	no	Jul-2010	3	yes					no
92	ES	Nov-2009	647	Currently living with a man	24	800	yes	2:Secondary	10 Standard	1.1		1		yes	0	0	no	2.7		no	yes		no	yes				3: Sometimes	yes	no	2		yes	no		yes	no contraception	yes		yes	no	Aug-2010	4	yes					no
92	ES	Nov-2009	647	Currently living with a man	24	800	yes	2:Secondary	10 Standard	1.1		1		yes	0	0	no	2.7		no	yes		no	yes				3: Sometimes	yes	no	2		yes	no		yes	no contraception	yes		yes	no	Sep-2010	5	no	no	no	no	no	no
92	ES	Nov-2009	647	Currently living with a man	24	800	yes	2:Secondary	10 Standard	1.1		1		yes	0	0	no	2.7		no	yes		no	yes				3: Sometimes	yes	no	2		yes	no		yes	no contraception	yes		yes	no	Oct-2010	6	no	no	no	no	no	no
92	ES	Nov-2009	647	Currently living with a man	24	800	yes	2:Secondary	10 Standard	1.1		1		yes	0	0	no	2.7		no	yes		no	yes				3: Sometimes	yes	no	2		yes	no		yes	no contraception	yes		yes	no	Nov-2010	7	no	no	yes	no	no	no
92	ES	Nov-2009	647	Currently living with a man	24	800	yes	2:Secondary	10 Standard	1.1		1		yes	0	0	no	2.7		no	yes		no	yes				3: Sometimes	yes	no	2		yes	no		yes	no contraception	yes		yes	no	Jan-2011	8	no	no	yes	no	no	no
93	ES	Nov-2009	559	Previously living with a man	34	3800	yes	2:Secondary	10 Standard	6.4		3.4		yes	2	2	yes	6		no	no	no	yes	yes		1: COC pill		1: Every time	don't know	no	8		yes	no		no	no	yes		yes	no	Nov-2009	Baseline	no	no	yes	yes	no	no
93	ES	Nov-2009	559	Previously living with a man	34	3800	yes	2:Secondary	10 Standard	6.4		3.4		yes	2	2	yes	6		no	no	no	yes	yes		1: COC pill		1: Every time	don't know	no	8		yes	no		no	no	yes		yes	no	Mar-2010	1	no	no	yes	yes	no	no
93	ES	Nov-2009	559	Previously living with a man	34	3800	yes	2:Secondary	10 Standard	6.4		3.4		yes	2	2	yes	6		no	no	no	yes	yes		1: COC pill		1: Every time	don't know	no	8		yes	no		no	no	yes		yes	no	May-2010	2	no	no	yes	yes	no	no
93	ES	Nov-2009	559	Previously living with a man	34	3800	yes	2:Secondary	10 Standard	6.4		3.4		yes	2	2	yes	6		no	no	no	yes	yes		1: COC pill		1: Every time	don't know	no	8		yes	no		no	no	yes		yes	no	Aug-2010	3	no	no	yes	yes	no	no
93	ES	Nov-2009	559	Previously living with a man	34	3800	yes	2:Secondary	10 Standard	6.4		3.4		yes	2	2	yes	6		no	no	no	yes	yes		1: COC pill		1: Every time	don't know	no	8		yes	no		no	no	yes		yes	no	Oct-2010	4	no	no	yes	yes	no	no
93	ES	Nov-2009	559	Previously living with a man	34	3800	yes	2:Secondary	10 Standard	6.4		3.4		yes	2	2	yes	6		no	no	no	yes	yes		1: COC pill		1: Every time	don't know	no	8		yes	no		no	no	yes		yes	no	Dec-2010	5	no	no	yes	no	no	no
94	ES	Nov-2009	324	Currently living with a man	29	5000	no	2:Secondary	7 Standard	3.2		3		yes	2	2	no		8	no	no	yes	yes	yes		7: Nuristerate INJ		1: Every time	yes	yes	12		yes	no		yes	yes	no	no	yes	yes	Nov-2009	Baseline	no	no	yes	no	no	no
94	ES	Nov-2009	324	Currently living with a man	29	5000	no	2:Secondary	7 Standard	3.2		3		yes	2	2	no		8	no	no	yes	yes	yes		7: Nuristerate INJ		1: Every time	yes	yes	12		yes	no		yes	yes	no	no	yes	yes	Mar-2010	1	no	no	yes	no	no	no
94	ES	Nov-2009	324	Currently living with a man	29	5000	no	2:Secondary	7 Standard	3.2		3		yes	2	2	no		8	no	no	yes	yes	yes		7: Nuristerate INJ		1: Every time	yes	yes	12		yes	no		yes	yes	no	no	yes	yes	May-2010	2	no	no	yes	no	no	no
94	ES	Nov-2009	324	Currently living with a man	29	5000	no	2:Secondary	7 Standard	3.2		3		yes	2	2	no		8	no	no	yes	yes	yes		7: Nuristerate INJ		1: Every time	yes	yes	12		yes	no		yes	yes	no	no	yes	yes	Jul-2010	3	no	no	yes	no	no	no
94	ES	Nov-2009	324	Currently living with a man	29	5000	no	2:Secondary	7 Standard	3.2		3		yes	2	2	no		8	no	no	yes	yes	yes		7: Nuristerate INJ		1: Every time	yes	yes	12		yes	no		yes	yes	no	no	yes	yes	Sep-2010	4	no	no	yes	no	no	no
94	ES	Nov-2009	324	Currently living with a man	29	5000	no	2:Secondary	7 Standard	3.2		3		yes	2	2	no		8	no	no	yes	yes	yes		7: Nuristerate INJ		1: Every time	yes	yes	12		yes	no		yes	yes	no	no	yes	yes	Nov-2010	5	no	no	yes	no	no	no
94	ES	Nov-2009	324	Currently living with a man	29	5000	no	2:Secondary	7 Standard	3.2		3		yes	2	2	no		8	no	no	yes	yes	yes		7: Nuristerate INJ		1: Every time	yes	yes	12		yes	no		yes	yes	no	no	yes	yes	Jan-2011	6	no	no	yes	no	no	no
95	ES	Nov-2009	462	Never married/ never lived with a man	26	2200	yes	2:Secondary	10 Standard	3		3		yes	2	1	yes	1		no	no	yes	yes	yes		1: COC pill		1: Every time	no	no	1		yes	no		yes	no	no	no	yes	no	Nov-2009	Baseline	no	no	yes	yes	no	no
95	ES	Nov-2009	462	Never married/ never lived with a man	26	2200	yes	2:Secondary	10 Standard	3		3		yes	2	1	yes	1		no	no	yes	yes	yes		1: COC pill		1: Every time	no	no	1		yes	no		yes	no	no	no	yes	no	Jan-2010	1	no	no	yes	yes	no	no
95	ES	Nov-2009	462	Never married/ never lived with a man	26	2200	yes	2:Secondary	10 Standard	3		3		yes	2	1	yes	1		no	no	yes	yes	yes		1: COC pill		1: Every time	no	no	1		yes	no		yes	no	no	no	yes	no	Mar-2010	2	no	no	yes	yes	no	no
95	ES	Nov-2009	462	Never married/ never lived with a man	26	2200	yes	2:Secondary	10 Standard	3		3		yes	2	1	yes	1		no	no	yes	yes	yes		1: COC pill		1: Every time	no	no	1		yes	no		yes	no	no	no	yes	no	May-2010	3	no	no	yes	yes	no	no
95	ES	Nov-2009	462	Never married/ never lived with a man	26	2200	yes	2:Secondary	10 Standard	3		3		yes	2	1	yes	1		no	no	yes	yes	yes		1: COC pill		1: Every time	no	no	1		yes	no		yes	no	no	no	yes	no	Jul-2010	4	no	no	yes	yes	no	no
95	ES	Nov-2009	462	Never married/ never lived with a man	26	2200	yes	2:Secondary	10 Standard	3		3		yes	2	1	yes	1		no	no	yes	yes	yes		1: COC pill		1: Every time	no	no	1		yes	no		yes	no	no	no	yes	no	Nov-2010	5	no	no	yes	yes	no	no
95	ES	Nov-2009	462	Never married/ never lived with a man	26	2200	yes	2:Secondary	10 Standard	3		3		yes	2	1	yes	1		no	no	yes	yes	yes		1: COC pill		1: Every time	no	no	1		yes	no		yes	no	no	no	yes	no	Jan-2011	6	no	no	yes	yes	no	no
96	ES	Nov-2009	118	Currently living with a man	33	1300	yes	2:Secondary	8 Standard	1.3		1		yes	1	1	no	9		no	no	no	no	yes				3: Sometimes	yes	no	2		yes	yes	a: Current	yes	no contraception	yes		yes	no	Nov-2009	Baseline	no	no	no	no	no	no
96	ES	Nov-2009	118	Currently living with a man	33	1300	yes	2:Secondary	8 Standard	1.3		1		yes	1	1	no	9		no	no	no	no	yes				3: Sometimes	yes	no	2		yes	yes	a: Current	yes	no contraception	yes		yes	no	May-2010	1	no	no	yes	no	no	no
96	ES	Nov-2009	118	Currently living with a man	33	1300	yes	2:Secondary	8 Standard	1.3		1		yes	1	1	no	9		no	no	no	no	yes				3: Sometimes	yes	no	2		yes	yes	a: Current	yes	no contraception	yes		yes	no	Jun-2010	2	no	no	yes	no	no	no
96	ES	Nov-2009	118	Currently living with a man	33	1300	yes	2:Secondary	8 Standard	1.3		1		yes	1	1	no	9		no	no	no	no	yes				3: Sometimes	yes	no	2		yes	yes	a: Current	yes	no contraception	yes		yes	no	Aug-2010	3	no	no	yes	no	no	no
97	ES	Nov-2009	830	Never married/ never lived with a man	33	1400	yes	2:Secondary	8 Standard	6.7		3.8		yes	2	2	no	10.7		no	no	yes	no	no	1			1: Every time	don't know	yes	3		yes	no		yes	no contraception	yes		yes	no	Nov-2009	Baseline	no	no	no	no	no	no
97	ES	Nov-2009	830	Never married/ never lived with a man	33	1400	yes	2:Secondary	8 Standard	6.7		3.8		yes	2	2	no	10.7		no	no	yes	no	no	1			1: Every time	don't know	yes	3		yes	no		yes	no contraception	yes		yes	no	Feb-2010	1	no	no	yes	no	no	no
97	ES	Nov-2009	830	Never married/ never lived with a man	33	1400	yes	2:Secondary	8 Standard	6.7		3.8		yes	2	2	no	10.7		no	no	yes	no	no	1			1: Every time	don't know	yes	3		yes	no		yes	no contraception	yes		yes	no	Apr-2010	2	no	no	no	no	no	no
97	ES	Nov-2009	830	Never married/ never lived with a man	33	1400	yes	2:Secondary	8 Standard	6.7		3.8		yes	2	2	no	10.7		no	no	yes	no	no	1			1: Every time	don't know	yes	3		yes	no		yes	no contraception	yes		yes	no	Jun-2010	3	no	no	no	no	no	no
97	ES	Nov-2009	830	Never married/ never lived with a man	33	1400	yes	2:Secondary	8 Standard	6.7		3.8		yes	2	2	no	10.7		no	no	yes	no	no	1			1: Every time	don't know	yes	3		yes	no		yes	no contraception	yes		yes	no	Aug-2010	4	no	no	yes	no	no	no
97	ES	Nov-2009	830	Never married/ never lived with a man	33	1400	yes	2:Secondary	8 Standard	6.7		3.8		yes	2	2	no	10.7		no	no	yes	no	no	1			1: Every time	don't know	yes	3		yes	no		yes	no contraception	yes		yes	no	Oct-2010	5	no	no	yes	no	no	no
97	ES	Nov-2009	830	Never married/ never lived with a man	33	1400	yes	2:Secondary	8 Standard	6.7		3.8		yes	2	2	no	10.7		no	no	yes	no	no	1			1: Every time	don't know	yes	3		yes	no		yes	no contraception	yes		yes	no	Dec-2010	6	no	no	yes	no	no	no
98	ES	Nov-2009	392	Currently married	26	5200	no	3:College	Certificate	5.7		2.9		yes	1	1	no	2.5		no	yes		no	yes				3: Sometimes	yes	yes	10		yes	no		yes	no contraception	no	no	yes	no	Nov-2009	Baseline	no	no	no	no	no	no
98	ES	Nov-2009	392	Currently married	26	5200	no	3:College	Certificate	5.7		2.9		yes	1	1	no	2.5		no	yes		no	yes				3: Sometimes	yes	yes	10		yes	no		yes	no contraception	no	no	yes	no	Jan-2010	1	no	yes	no	no	no	no
98	ES	Nov-2009	392	Currently married	26	5200	no	3:College	Certificate	5.7		2.9		yes	1	1	no	2.5		no	yes		no	yes				3: Sometimes	yes	yes	10		yes	no		yes	no contraception	no	no	yes	no	Mar-2010	2	no	yes	no	no	no	no
98	ES	Nov-2009	392	Currently married	26	5200	no	3:College	Certificate	5.7		2.9		yes	1	1	no	2.5		no	yes		no	yes				3: Sometimes	yes	yes	10		yes	no		yes	no contraception	no	no	yes	no	May-2010	3	no	yes	yes	no	no	no
98	ES	Nov-2009	392	Currently married	26	5200	no	3:College	Certificate	5.7		2.9		yes	1	1	no	2.5		no	yes		no	yes				3: Sometimes	yes	yes	10		yes	no		yes	no contraception	no	no	yes	no	Jul-2010	4	no	yes	yes	no	no	no
98	ES	Nov-2009	392	Currently married	26	5200	no	3:College	Certificate	5.7		2.9		yes	1	1	no	2.5		no	yes		no	yes				3: Sometimes	yes	yes	10		yes	no		yes	no contraception	no	no	yes	no	Sep-2010	5	no	yes	no	no	no	no
98	ES	Nov-2009	392	Currently married	26	5200	no	3:College	Certificate	5.7		2.9		yes	1	1	no	2.5		no	yes		no	yes				3: Sometimes	yes	yes	10		yes	no		yes	no contraception	no	no	yes	no	Nov-2010	6	no	yes	no	no	no	no
98	ES	Nov-2009	392	Currently married	26	5200	no	3:College	Certificate	5.7		2.9		yes	1	1	no	2.5		no	yes		no	yes				3: Sometimes	yes	yes	10		yes	no		yes	no contraception	no	no	yes	no	Jan-2011	7	no	yes	no	no	no	no
99	ES	Nov-2009	310	Currently living with a man	31	2200	yes	2:Secondary	8 Standard	3.3		2.7		yes	2	2	no	5		yes			yes	yes		7: Nuristerate INJ		1: Every time	yes	yes	4		yes	no		yes	yes	no	no	yes	no	Nov-2009	Baseline	no	yes	yes	no	no	no
99	ES	Nov-2009	310	Currently living with a man	31	2200	yes	2:Secondary	8 Standard	3.3		2.7		yes	2	2	no	5		yes			yes	yes		7: Nuristerate INJ		1: Every time	yes	yes	4		yes	no		yes	yes	no	no	yes	no	Jan-2010	1	no	no	yes	no	no	no
99	ES	Nov-2009	310	Currently living with a man	31	2200	yes	2:Secondary	8 Standard	3.3		2.7		yes	2	2	no	5		yes			yes	yes		7: Nuristerate INJ		1: Every time	yes	yes	4		yes	no		yes	yes	no	no	yes	no	Mar-2010	2	no	yes	no	no	no	no
99	ES	Nov-2009	310	Currently living with a man	31	2200	yes	2:Secondary	8 Standard	3.3		2.7		yes	2	2	no	5		yes			yes	yes		7: Nuristerate INJ		1: Every time	yes	yes	4		yes	no		yes	yes	no	no	yes	no	May-2010	3	no	no	yes	no	no	no
99	ES	Nov-2009	310	Currently living with a man	31	2200	yes	2:Secondary	8 Standard	3.3		2.7		yes	2	2	no	5		yes			yes	yes		7: Nuristerate INJ		1: Every time	yes	yes	4		yes	no		yes	yes	no	no	yes	no	Aug-2010	4	no	no	yes	no	no	no
99	ES	Nov-2009	310	Currently living with a man	31	2200	yes	2:Secondary	8 Standard	3.3		2.7		yes	2	2	no	5		yes			yes	yes		7: Nuristerate INJ		1: Every time	yes	yes	4		yes	no		yes	yes	no	no	yes	no	Nov-2010	5	no	yes	yes	no	no	no
100	ES	Nov-2009	240	Widowed	34	1200	yes	2:Secondary	9 Standard	2.8		1.1		yes	4	4	no		9	no	no	not sure	yes	no	4	4: Male condom		2: Almost every time		no				no		no	no	yes		yes	no	Nov-2009	Baseline	no	no	yes	no	no	no
100	ES	Nov-2009	240	Widowed	34	1200	yes	2:Secondary	9 Standard	2.8		1.1		yes	4	4	no		9	no	no	not sure	yes	no	4	4: Male condom		2: Almost every time		no				no		no	no	yes		yes	no	Feb-2010	1	no	no	no	no	no	no
100	ES	Nov-2009	240	Widowed	34	1200	yes	2:Secondary	9 Standard	2.8		1.1		yes	4	4	no		9	no	no	not sure	yes	no	4	4: Male condom		2: Almost every time		no				no		no	no	yes		yes	no	Apr-2010	2	no	no	yes	no	no	no
100	ES	Nov-2009	240	Widowed	34	1200	yes	2:Secondary	9 Standard	2.8		1.1		yes	4	4	no		9	no	no	not sure	yes	no	4	4: Male condom		2: Almost every time		no				no		no	no	yes		yes	no	May-2010	3	no	no	yes	no	no	no
100	ES	Nov-2009	240	Widowed	34	1200	yes	2:Secondary	9 Standard	2.8		1.1		yes	4	4	no		9	no	no	not sure	yes	no	4	4: Male condom		2: Almost every time		no				no		no	no	yes		yes	no	Jul-2010	4	no	no	yes	no	no	no
100	ES	Nov-2009	240	Widowed	34	1200	yes	2:Secondary	9 Standard	2.8		1.1		yes	4	4	no		9	no	no	not sure	yes	no	4	4: Male condom		2: Almost every time		no				no		no	no	yes		yes	no	Sep-2010	5	no	no	no	no	no	no
100	ES	Nov-2009	240	Widowed	34	1200	yes	2:Secondary	9 Standard	2.8		1.1		yes	4	4	no		9	no	no	not sure	yes	no	4	4: Male condom		2: Almost every time		no				no		no	no	yes		yes	no	Feb-2011	6	no	no	yes	no	no	no
101	ES	Nov-2009	289	Never married/ never lived with a man	30	3240	yes	3:College	Diploma	1.4		1.1		yes	1	1	yes		9	no	no	no	yes	no	7	3: Unknown pill		2: Almost every time	yes	yes	3		yes	no		don't know	yes	no	no	yes	no	Nov-2009	Baseline	no	no	yes	yes	no	no
101	ES	Nov-2009	289	Never married/ never lived with a man	30	3240	yes	3:College	Diploma	1.4		1.1		yes	1	1	yes		9	no	no	no	yes	no	7	3: Unknown pill		2: Almost every time	yes	yes	3		yes	no		don't know	yes	no	no	yes	no	Feb-2010	1	no	no	yes	yes	no	no
101	ES	Nov-2009	289	Never married/ never lived with a man	30	3240	yes	3:College	Diploma	1.4		1.1		yes	1	1	yes		9	no	no	no	yes	no	7	3: Unknown pill		2: Almost every time	yes	yes	3		yes	no		don't know	yes	no	no	yes	no	Apr-2010	2	no	no	yes	yes	no	no
101	ES	Nov-2009	289	Never married/ never lived with a man	30	3240	yes	3:College	Diploma	1.4		1.1		yes	1	1	yes		9	no	no	no	yes	no	7	3: Unknown pill		2: Almost every time	yes	yes	3		yes	no		don't know	yes	no	no	yes	no	Jun-2010	3	no	no	yes	yes	no	no
101	ES	Nov-2009	289	Never married/ never lived with a man	30	3240	yes	3:College	Diploma	1.4		1.1		yes	1	1	yes		9	no	no	no	yes	no	7	3: Unknown pill		2: Almost every time	yes	yes	3		yes	no		don't know	yes	no	no	yes	no	Aug-2010	4	no	no	yes	no	no	no
101	ES	Nov-2009	289	Never married/ never lived with a man	30	3240	yes	3:College	Diploma	1.4		1.1		yes	1	1	yes		9	no	no	no	yes	no	7	3: Unknown pill		2: Almost every time	yes	yes	3		yes	no		don't know	yes	no	no	yes	no	Oct-2010	5	no	no	yes	no	no	no
101	ES	Nov-2009	289	Never married/ never lived with a man	30	3240	yes	3:College	Diploma	1.4		1.1		yes	1	1	yes		9	no	no	no	yes	no	7	3: Unknown pill		2: Almost every time	yes	yes	3		yes	no		don't know	yes	no	no	yes	no	Dec-2010	6	no	no	yes	no	no	no
102	ES	Nov-2009	672	Currently living with a man	32	2500	yes	3:College	Certificate	2.7		2.3		yes	2	2	yes	2.3		no	no	yes	yes	yes		3: Unknown pill		3: Sometimes	yes	yes	7		yes	no		no	no	yes		yes	no	Nov-2009	Baseline	no	no	yes	yes	no	no
102	ES	Nov-2009	672	Currently living with a man	32	2500	yes	3:College	Certificate	2.7		2.3		yes	2	2	yes	2.3		no	no	yes	yes	yes		3: Unknown pill		3: Sometimes	yes	yes	7		yes	no		no	no	yes		yes	no	Feb-2010	1	no	no	yes	yes	no	no
102	ES	Nov-2009	672	Currently living with a man	32	2500	yes	3:College	Certificate	2.7		2.3		yes	2	2	yes	2.3		no	no	yes	yes	yes		3: Unknown pill		3: Sometimes	yes	yes	7		yes	no		no	no	yes		yes	no	Apr-2010	2	no	no	yes	yes	no	no
102	ES	Nov-2009	672	Currently living with a man	32	2500	yes	3:College	Certificate	2.7		2.3		yes	2	2	yes	2.3		no	no	yes	yes	yes		3: Unknown pill		3: Sometimes	yes	yes	7		yes	no		no	no	yes		yes	no	Jun-2010	3	no	no	yes	yes	no	no
102	ES	Nov-2009	672	Currently living with a man	32	2500	yes	3:College	Certificate	2.7		2.3		yes	2	2	yes	2.3		no	no	yes	yes	yes		3: Unknown pill		3: Sometimes	yes	yes	7		yes	no		no	no	yes		yes	no	Aug-2010	4	no	no	yes	yes	no	no
102	ES	Nov-2009	672	Currently living with a man	32	2500	yes	3:College	Certificate	2.7		2.3		yes	2	2	yes	2.3		no	no	yes	yes	yes		3: Unknown pill		3: Sometimes	yes	yes	7		yes	no		no	no	yes		yes	no	Oct-2010	5	no	no	yes	yes	no	no
102	ES	Nov-2009	672	Currently living with a man	32	2500	yes	3:College	Certificate	2.7		2.3		yes	2	2	yes	2.3		no	no	yes	yes	yes		3: Unknown pill		3: Sometimes	yes	yes	7		yes	no		no	no	yes		yes	no	Dec-2010	6	no	no	yes	yes	no	no
103	ES	Nov-2009	437	Never married/ never lived with a man	18	1800	yes	2:Secondary	10 Standard	1.7			7	yes	1	0	yes	1.7		no	yes		yes	yes		4: Male condom		1: Every time	don't know	no	2		no	no		don't know	no	no	no	yes	no	Nov-2009	Baseline	no	no	yes	no	no	no
103	ES	Nov-2009	437	Never married/ never lived with a man	18	1800	yes	2:Secondary	10 Standard	1.7			7	yes	1	0	yes	1.7		no	yes		yes	yes		4: Male condom		1: Every time	don't know	no	2		no	no		don't know	no	no	no	yes	no	Mar-2010	1	no	no	yes	no	no	no
103	ES	Nov-2009	437	Never married/ never lived with a man	18	1800	yes	2:Secondary	10 Standard	1.7			7	yes	1	0	yes	1.7		no	yes		yes	yes		4: Male condom		1: Every time	don't know	no	2		no	no		don't know	no	no	no	yes	no	Apr-2010	2	no	no	yes	no	no	no
103	ES	Nov-2009	437	Never married/ never lived with a man	18	1800	yes	2:Secondary	10 Standard	1.7			7	yes	1	0	yes	1.7		no	yes		yes	yes		4: Male condom		1: Every time	don't know	no	2		no	no		don't know	no	no	no	yes	no	Jun-2010	3	no	no	yes	no	no	no
103	ES	Nov-2009	437	Never married/ never lived with a man	18	1800	yes	2:Secondary	10 Standard	1.7			7	yes	1	0	yes	1.7		no	yes		yes	yes		4: Male condom		1: Every time	don't know	no	2		no	no		don't know	no	no	no	yes	no	Aug-2010	4	no	no	yes	no	no	no
103	ES	Nov-2009	437	Never married/ never lived with a man	18	1800	yes	2:Secondary	10 Standard	1.7			7	yes	1	0	yes	1.7		no	yes		yes	yes		4: Male condom		1: Every time	don't know	no	2		no	no		don't know	no	no	no	yes	no	Oct-2010	5	no	yes	yes	no	no	no
103	ES	Nov-2009	437	Never married/ never lived with a man	18	1800	yes	2:Secondary	10 Standard	1.7			7	yes	1	0	yes	1.7		no	yes		yes	yes		4: Male condom		1: Every time	don't know	no	2		no	no		don't know	no	no	no	yes	no	Dec-2010	6	no	yes	yes	no	no	no
104	ES	Nov-2009	442	Never married/ never lived with a man	32	1800	yes	1:Primary	5 Standard	4		1.2		yes	3	2	no	17		no	no	no	yes	yes		4: Male condom		1: Every time	don't know	no		3	no	no		don't know	no	no	no	yes	no	Nov-2009	Baseline	no	no	yes	no	no	no
104	ES	Nov-2009	442	Never married/ never lived with a man	32	1800	yes	1:Primary	5 Standard	4		1.2		yes	3	2	no	17		no	no	no	yes	yes		4: Male condom		1: Every time	don't know	no		3	no	no		don't know	no	no	no	yes	no	Jan-2010	1	no	no	yes	no	no	no
104	ES	Nov-2009	442	Never married/ never lived with a man	32	1800	yes	1:Primary	5 Standard	4		1.2		yes	3	2	no	17		no	no	no	yes	yes		4: Male condom		1: Every time	don't know	no		3	no	no		don't know	no	no	no	yes	no	Mar-2010	2	no	no	yes	no	no	no
104	ES	Nov-2009	442	Never married/ never lived with a man	32	1800	yes	1:Primary	5 Standard	4		1.2		yes	3	2	no	17		no	no	no	yes	yes		4: Male condom		1: Every time	don't know	no		3	no	no		don't know	no	no	no	yes	no	May-2010	3	no	no	yes	no	no	no
104	ES	Nov-2009	442	Never married/ never lived with a man	32	1800	yes	1:Primary	5 Standard	4		1.2		yes	3	2	no	17		no	no	no	yes	yes		4: Male condom		1: Every time	don't know	no		3	no	no		don't know	no	no	no	yes	no	Jul-2010	4	no	no	yes	no	no	no
104	ES	Nov-2009	442	Never married/ never lived with a man	32	1800	yes	1:Primary	5 Standard	4		1.2		yes	3	2	no	17		no	no	no	yes	yes		4: Male condom		1: Every time	don't know	no		3	no	no		don't know	no	no	no	yes	no	Sep-2010	5	no		yes	no	no	no
104	ES	Nov-2009	442	Never married/ never lived with a man	32	1800	yes	1:Primary	5 Standard	4		1.2		yes	3	2	no	17		no	no	no	yes	yes		4: Male condom		1: Every time	don't know	no		3	no	no		don't know	no	no	no	yes	no	Dec-2010	6	no	no	yes	no	no	no
105	ES	Nov-2009	418	Currently living with a man	24	3000	yes	2:Secondary	10 Standard	3.7		1.3		yes	1	1	yes	3.5		no	no	yes	yes	yes		6: Depo INJ		1: Every time	yes	no	6		yes	no		don't know	no	yes		yes	no	Nov-2009	Baseline	no	no	yes	no	no	no
105	ES	Nov-2009	418	Currently living with a man	24	3000	yes	2:Secondary	10 Standard	3.7		1.3		yes	1	1	yes	3.5		no	no	yes	yes	yes		6: Depo INJ		1: Every time	yes	no	6		yes	no		don't know	no	yes		yes	no	Jan-2010	1	no	no	yes	no	no	no
105	ES	Nov-2009	418	Currently living with a man	24	3000	yes	2:Secondary	10 Standard	3.7		1.3		yes	1	1	yes	3.5		no	no	yes	yes	yes		6: Depo INJ		1: Every time	yes	no	6		yes	no		don't know	no	yes		yes	no	Mar-2010	2	no	no	yes	no	no	no
105	ES	Nov-2009	418	Currently living with a man	24	3000	yes	2:Secondary	10 Standard	3.7		1.3		yes	1	1	yes	3.5		no	no	yes	yes	yes		6: Depo INJ		1: Every time	yes	no	6		yes	no		don't know	no	yes		yes	no	May-2010	3	no	no	yes	no	no	no
105	ES	Nov-2009	418	Currently living with a man	24	3000	yes	2:Secondary	10 Standard	3.7		1.3		yes	1	1	yes	3.5		no	no	yes	yes	yes		6: Depo INJ		1: Every time	yes	no	6		yes	no		don't know	no	yes		yes	no	Aug-2010	4	no	no	yes	yes	no	no
105	ES	Nov-2009	418	Currently living with a man	24	3000	yes	2:Secondary	10 Standard	3.7		1.3		yes	1	1	yes	3.5		no	no	yes	yes	yes		6: Depo INJ		1: Every time	yes	no	6		yes	no		don't know	no	yes		yes	no	Oct-2010	5	no	no	yes	yes	no	no
105	ES	Nov-2009	418	Currently living with a man	24	3000	yes	2:Secondary	10 Standard	3.7		1.3		yes	1	1	yes	3.5		no	no	yes	yes	yes		6: Depo INJ		1: Every time	yes	no	6		yes	no		don't know	no	yes		yes	no	Nov-2010	6	no	no	yes	yes	no	no
106	ES	Nov-2009	474	Separated/Divorced	30	3540	yes	3:College	Diploma	2.9		2.8		yes	2	2	no	1.2		no	no	yes	no	no	11			4: Never		yes				yes	b: Former		no contraception	yes		yes	no	Nov-2009	Baseline	no	no	no	no	no	no
106	ES	Nov-2009	474	Separated/Divorced	30	3540	yes	3:College	Diploma	2.9		2.8		yes	2	2	no	1.2		no	no	yes	no	no	11			4: Never		yes				yes	b: Former		no contraception	yes		yes	no	Jan-2010	1	no	no	yes	no	no	no
106	ES	Nov-2009	474	Separated/Divorced	30	3540	yes	3:College	Diploma	2.9		2.8		yes	2	2	no	1.2		no	no	yes	no	no	11			4: Never		yes				yes	b: Former		no contraception	yes		yes	no	Mar-2010	2	no	no	yes	no	no	no
106	ES	Nov-2009	474	Separated/Divorced	30	3540	yes	3:College	Diploma	2.9		2.8		yes	2	2	no	1.2		no	no	yes	no	no	11			4: Never		yes				yes	b: Former		no contraception	yes		yes	no	May-2010	3	no		no	no	no	no
106	ES	Nov-2009	474	Separated/Divorced	30	3540	yes	3:College	Diploma	2.9		2.8		yes	2	2	no	1.2		no	no	yes	no	no	11			4: Never		yes				yes	b: Former		no contraception	yes		yes	no	Jul-2010	4	no	no	yes	no	no	no
106	ES	Nov-2009	474	Separated/Divorced	30	3540	yes	3:College	Diploma	2.9		2.8		yes	2	2	no	1.2		no	no	yes	no	no	11			4: Never		yes				yes	b: Former		no contraception	yes		yes	no	Sep-2010	5	no	no	yes	no	no	no
106	ES	Nov-2009	474	Separated/Divorced	30	3540	yes	3:College	Diploma	2.9		2.8		yes	2	2	no	1.2		no	no	yes	no	no	11			4: Never		yes				yes	b: Former		no contraception	yes		yes	no	Nov-2010	6	no	no	yes	no	no	no
107	ES	Nov-2009	559	Separated/Divorced	31	2480	yes	2:Secondary	10 Standard	5.5		5.1		yes	2	2	yes	2		no	no	yes	no	no	3			1: Every time		yes				no			no contraception	no	no	yes	no	Nov-2009	Baseline	no	no	no	no	no	no
107	ES	Nov-2009	559	Separated/Divorced	31	2480	yes	2:Secondary	10 Standard	5.5		5.1		yes	2	2	yes	2		no	no	yes	no	no	3			1: Every time		yes				no			no contraception	no	no	yes	no	Feb-2010	1	no	no	no	no	no	no
107	ES	Nov-2009	559	Separated/Divorced	31	2480	yes	2:Secondary	10 Standard	5.5		5.1		yes	2	2	yes	2		no	no	yes	no	no	3			1: Every time		yes				no			no contraception	no	no	yes	no	Apr-2010	2	no	no	yes	yes	no	no
107	ES	Nov-2009	559	Separated/Divorced	31	2480	yes	2:Secondary	10 Standard	5.5		5.1		yes	2	2	yes	2		no	no	yes	no	no	3			1: Every time		yes				no			no contraception	no	no	yes	no	Jun-2010	3	no	no	yes	yes	no	no
107	ES	Nov-2009	559	Separated/Divorced	31	2480	yes	2:Secondary	10 Standard	5.5		5.1		yes	2	2	yes	2		no	no	yes	no	no	3			1: Every time		yes				no			no contraception	no	no	yes	no	Aug-2010	4	no	no	yes	yes	no	no
107	ES	Nov-2009	559	Separated/Divorced	31	2480	yes	2:Secondary	10 Standard	5.5		5.1		yes	2	2	yes	2		no	no	yes	no	no	3			1: Every time		yes				no			no contraception	no	no	yes	no	Oct-2010	5	no	no	yes	no	no	no
107	ES	Nov-2009	559	Separated/Divorced	31	2480	yes	2:Secondary	10 Standard	5.5		5.1		yes	2	2	yes	2		no	no	yes	no	no	3			1: Every time		yes				no			no contraception	no	no	yes	no	Dec-2010	6	no	no	yes	no	no	no
108	ES	Dec-2009	247	Currently married	35	3000	no	2:Secondary	9 Standard	3		2.4		yes	3	3	yes	3		no	yes		yes	yes		7: Nuristerate INJ		3: Sometimes	yes	no	6		yes	no		yes	no	no	no	yes	no	Dec-2009	Baseline	no	no	yes	no	no	no
108	ES	Dec-2009	247	Currently married	35	3000	no	2:Secondary	9 Standard	3		2.4		yes	3	3	yes	3		no	yes		yes	yes		7: Nuristerate INJ		3: Sometimes	yes	no	6		yes	no		yes	no	no	no	yes	no	Jan-2010	1	no	no	yes	no	no	no
108	ES	Dec-2009	247	Currently married	35	3000	no	2:Secondary	9 Standard	3		2.4		yes	3	3	yes	3		no	yes		yes	yes		7: Nuristerate INJ		3: Sometimes	yes	no	6		yes	no		yes	no	no	no	yes	no	Apr-2010	2	no	no	yes	no	no	no
108	ES	Dec-2009	247	Currently married	35	3000	no	2:Secondary	9 Standard	3		2.4		yes	3	3	yes	3		no	yes		yes	yes		7: Nuristerate INJ		3: Sometimes	yes	no	6		yes	no		yes	no	no	no	yes	no	Jun-2010	3	no	no	yes	no	no	no
108	ES	Dec-2009	247	Currently married	35	3000	no	2:Secondary	9 Standard	3		2.4		yes	3	3	yes	3		no	yes		yes	yes		7: Nuristerate INJ		3: Sometimes	yes	no	6		yes	no		yes	no	no	no	yes	no	Mar-2011	4	no	no	no	no	no	no
109	ES	Dec-2009	527	Never married/ never lived with a man	32	2840	yes	2:Secondary	10 Standard	7		5.3		yes	2	2	no		8	no	no	yes	no	no	9			1: Every time	yes	yes	11		yes	no		no	no contraception	no	no	yes	no	Dec-2009	Baseline	no	no	no	no	no	no
109	ES	Dec-2009	527	Never married/ never lived with a man	32	2840	yes	2:Secondary	10 Standard	7		5.3		yes	2	2	no		8	no	no	yes	no	no	9			1: Every time	yes	yes	11		yes	no		no	no contraception	no	no	yes	no	Jan-2010	1	no	no	no	no	no	no
109	ES	Dec-2009	527	Never married/ never lived with a man	32	2840	yes	2:Secondary	10 Standard	7		5.3		yes	2	2	no		8	no	no	yes	no	no	9			1: Every time	yes	yes	11		yes	no		no	no contraception	no	no	yes	no	Mar-2010	2	no	no	yes	no	no	no
109	ES	Dec-2009	527	Never married/ never lived with a man	32	2840	yes	2:Secondary	10 Standard	7		5.3		yes	2	2	no		8	no	no	yes	no	no	9			1: Every time	yes	yes	11		yes	no		no	no contraception	no	no	yes	no	May-2010	3	no	no	no	no	no	no
109	ES	Dec-2009	527	Never married/ never lived with a man	32	2840	yes	2:Secondary	10 Standard	7		5.3		yes	2	2	no		8	no	no	yes	no	no	9			1: Every time	yes	yes	11		yes	no		no	no contraception	no	no	yes	no	Jul-2010	4	no	no	yes	no	no	no
109	ES	Dec-2009	527	Never married/ never lived with a man	32	2840	yes	2:Secondary	10 Standard	7		5.3		yes	2	2	no		8	no	no	yes	no	no	9			1: Every time	yes	yes	11		yes	no		no	no contraception	no	no	yes	no	Sep-2010	5	no	no	yes	no	no	no
109	ES	Dec-2009	527	Never married/ never lived with a man	32	2840	yes	2:Secondary	10 Standard	7		5.3		yes	2	2	no		8	no	no	yes	no	no	9			1: Every time	yes	yes	11		yes	no		no	no contraception	no	no	yes	no	Nov-2010	6	no	no	yes	no	no	no
110	ES	Dec-2009	492	Currently living with a man	35	4000	no	2:Secondary	9 Standard	3		3		yes	3	3	yes	2		no	no	no	yes	yes		7: Nuristerate INJ		2: Almost every time	yes	yes	19		yes	no		no	no	yes		yes	no	Dec-2009	Baseline	no	no	yes	no	no	no
110	ES	Dec-2009	492	Currently living with a man	35	4000	no	2:Secondary	9 Standard	3		3		yes	3	3	yes	2		no	no	no	yes	yes		7: Nuristerate INJ		2: Almost every time	yes	yes	19		yes	no		no	no	yes		yes	no	Feb-2010	1	no	no	yes	no	no	no
110	ES	Dec-2009	492	Currently living with a man	35	4000	no	2:Secondary	9 Standard	3		3		yes	3	3	yes	2		no	no	no	yes	yes		7: Nuristerate INJ		2: Almost every time	yes	yes	19		yes	no		no	no	yes		yes	no	Jun-2010	2	no	no	yes	no	no	no
110	ES	Dec-2009	492	Currently living with a man	35	4000	no	2:Secondary	9 Standard	3		3		yes	3	3	yes	2		no	no	no	yes	yes		7: Nuristerate INJ		2: Almost every time	yes	yes	19		yes	no		no	no	yes		yes	no	Sep-2010	3	no	no	yes	no	no	no
110	ES	Dec-2009	492	Currently living with a man	35	4000	no	2:Secondary	9 Standard	3		3		yes	3	3	yes	2		no	no	no	yes	yes		7: Nuristerate INJ		2: Almost every time	yes	yes	19		yes	no		no	no	yes		yes	no	Dec-2010	4	no	no	yes	no	no	no
111	ES	Dec-2009	357	Currently married	33	12000	yes	4:University	Degree	2.6		2.6		yes	3	2	yes	2.3		no	no	yes	no	yes				1: Every time	yes	no	12		yes	no		no	no contraception	yes		yes	no	Dec-2009	Baseline	no	no	no	no	no	no
111	ES	Dec-2009	357	Currently married	33	12000	yes	4:University	Degree	2.6		2.6		yes	3	2	yes	2.3		no	no	yes	no	yes				1: Every time	yes	no	12		yes	no		no	no contraception	yes		yes	no	Feb-2010	1	no	no	yes	no	no	no
111	ES	Dec-2009	357	Currently married	33	12000	yes	4:University	Degree	2.6		2.6		yes	3	2	yes	2.3		no	no	yes	no	yes				1: Every time	yes	no	12		yes	no		no	no contraception	yes		yes	no	Apr-2010	2	no	no	yes	no	no	no
111	ES	Dec-2009	357	Currently married	33	12000	yes	4:University	Degree	2.6		2.6		yes	3	2	yes	2.3		no	no	yes	no	yes				1: Every time	yes	no	12		yes	no		no	no contraception	yes		yes	no	Jun-2010	3	no	no	yes	no	no	no
111	ES	Dec-2009	357	Currently married	33	12000	yes	4:University	Degree	2.6		2.6		yes	3	2	yes	2.3		no	no	yes	no	yes				1: Every time	yes	no	12		yes	no		no	no contraception	yes		yes	no	Aug-2010	4	no	no	yes	no	no	no
111	ES	Dec-2009	357	Currently married	33	12000	yes	4:University	Degree	2.6		2.6		yes	3	2	yes	2.3		no	no	yes	no	yes				1: Every time	yes	no	12		yes	no		no	no contraception	yes		yes	no	Sep-2010	5	no	no	yes	no	no	no
111	ES	Dec-2009	357	Currently married	33	12000	yes	4:University	Degree	2.6		2.6		yes	3	2	yes	2.3		no	no	yes	no	yes				1: Every time	yes	no	12		yes	no		no	no contraception	yes		yes	no	Mar-2011	6	no	no	yes	no	no	no
112	ES	Dec-2009	277	Never married/ never lived with a man	35	0	no	2:Secondary	8 Standard	1.5		1.1		yes	2	2	no	2.8		no	no	yes	no	yes				1: Every time	don't know	no	1		no	no		yes	no contraception	yes		yes	no	Dec-2009	Baseline	no	no	no	no	no	no
112	ES	Dec-2009	277	Never married/ never lived with a man	35	0	no	2:Secondary	8 Standard	1.5		1.1		yes	2	2	no	2.8		no	no	yes	no	yes				1: Every time	don't know	no	1		no	no		yes	no contraception	yes		yes	no	Jan-2010	1	no	no	no	no	no	no
112	ES	Dec-2009	277	Never married/ never lived with a man	35	0	no	2:Secondary	8 Standard	1.5		1.1		yes	2	2	no	2.8		no	no	yes	no	yes				1: Every time	don't know	no	1		no	no		yes	no contraception	yes		yes	no	Mar-2010	2	no	no	yes	no	no	no
112	ES	Dec-2009	277	Never married/ never lived with a man	35	0	no	2:Secondary	8 Standard	1.5		1.1		yes	2	2	no	2.8		no	no	yes	no	yes				1: Every time	don't know	no	1		no	no		yes	no contraception	yes		yes	no	May-2010	3	no	no	yes	no	no	no
112	ES	Dec-2009	277	Never married/ never lived with a man	35	0	no	2:Secondary	8 Standard	1.5		1.1		yes	2	2	no	2.8		no	no	yes	no	yes				1: Every time	don't know	no	1		no	no		yes	no contraception	yes		yes	no	Jul-2010	4	no	no	no	no	no	no
112	ES	Dec-2009	277	Never married/ never lived with a man	35	0	no	2:Secondary	8 Standard	1.5		1.1		yes	2	2	no	2.8		no	no	yes	no	yes				1: Every time	don't know	no	1		no	no		yes	no contraception	yes		yes	no	Sep-2010	5	no	no	yes	no	no	no
112	ES	Dec-2009	277	Never married/ never lived with a man	35	0	no	2:Secondary	8 Standard	1.5		1.1		yes	2	2	no	2.8		no	no	yes	no	yes				1: Every time	don't know	no	1		no	no		yes	no contraception	yes		yes	no	Jan-2011	6	no	no	yes	no	no	no
113	ES	Dec-2009	509	Never married/ never lived with a man	34	1800	yes	2:Secondary	10 Standard	2.6		2.3		yes	1	1	no	18		no	no	yes	no	yes				1: Every time	don't know	no	1		no	no		don't know	no contraception	yes		yes	no	Dec-2009	Baseline	no	no	no	no	no	no
113	ES	Dec-2009	509	Never married/ never lived with a man	34	1800	yes	2:Secondary	10 Standard	2.6		2.3		yes	1	1	no	18		no	no	yes	no	yes				1: Every time	don't know	no	1		no	no		don't know	no contraception	yes		yes	no	Feb-2010	1	no	no	yes	no	no	no
113	ES	Dec-2009	509	Never married/ never lived with a man	34	1800	yes	2:Secondary	10 Standard	2.6		2.3		yes	1	1	no	18		no	no	yes	no	yes				1: Every time	don't know	no	1		no	no		don't know	no contraception	yes		yes	no	May-2010	2	no	no	yes	no	no	no
113	ES	Dec-2009	509	Never married/ never lived with a man	34	1800	yes	2:Secondary	10 Standard	2.6		2.3		yes	1	1	no	18		no	no	yes	no	yes				1: Every time	don't know	no	1		no	no		don't know	no contraception	yes		yes	no	Aug-2010	3	no	no	yes	no	no	no
113	ES	Dec-2009	509	Never married/ never lived with a man	34	1800	yes	2:Secondary	10 Standard	2.6		2.3		yes	1	1	no	18		no	no	yes	no	yes				1: Every time	don't know	no	1		no	no		don't know	no contraception	yes		yes	no	Oct-2010	4	no	no	yes	no	no	no
113	ES	Dec-2009	509	Never married/ never lived with a man	34	1800	yes	2:Secondary	10 Standard	2.6		2.3		yes	1	1	no	18		no	no	yes	no	yes				1: Every time	don't know	no	1		no	no		don't know	no contraception	yes		yes	no	Jan-2011	5	no	no	yes	no	no	no
114	ES	Dec-2009	616	Never married/ never lived with a man	32	5000	yes	3:College	Diploma	11		3.6		yes	2	1	no	9		no	no	yes	no	yes				1: Every time	no	no	3		yes	no		yes	no contraception	yes	no	yes	no	Dec-2009	Baseline	no	no	no	no	no	no
114	ES	Dec-2009	616	Never married/ never lived with a man	32	5000	yes	3:College	Diploma	11		3.6		yes	2	1	no	9		no	no	yes	no	yes				1: Every time	no	no	3		yes	no		yes	no contraception	yes	no	yes	no	Mar-2010	1	no	no	yes	no	no	no
114	ES	Dec-2009	616	Never married/ never lived with a man	32	5000	yes	3:College	Diploma	11		3.6		yes	2	1	no	9		no	no	yes	no	yes				1: Every time	no	no	3		yes	no		yes	no contraception	yes	no	yes	no	May-2010	2	no	no	yes	no	no	no
114	ES	Dec-2009	616	Never married/ never lived with a man	32	5000	yes	3:College	Diploma	11		3.6		yes	2	1	no	9		no	no	yes	no	yes				1: Every time	no	no	3		yes	no		yes	no contraception	yes	no	yes	no	Jul-2010	3	no	yes	yes	no	no	no
114	ES	Dec-2009	616	Never married/ never lived with a man	32	5000	yes	3:College	Diploma	11		3.6		yes	2	1	no	9		no	no	yes	no	yes				1: Every time	no	no	3		yes	no		yes	no contraception	yes	no	yes	no	Sep-2010	4	no	no	yes	no	no	no
114	ES	Dec-2009	616	Never married/ never lived with a man	32	5000	yes	3:College	Diploma	11		3.6		yes	2	1	no	9		no	no	yes	no	yes				1: Every time	no	no	3		yes	no		yes	no contraception	yes	no	yes	no	Mar-2011	5	no	no	no	no	no	no
115	ES	Dec-2009	169	Currently married	31	2500	no	2:Secondary	10 Standard	1.2		1		yes	1	1	no	11		no	yes		yes	yes		1: COC pill		1: Every time	yes	yes	9		yes	no		yes	no	no	no	yes	no	Dec-2009	Baseline	no	no	yes	yes	no	no
115	ES	Dec-2009	169	Currently married	31	2500	no	2:Secondary	10 Standard	1.2		1		yes	1	1	no	11		no	yes		yes	yes		1: COC pill		1: Every time	yes	yes	9		yes	no		yes	no	no	no	yes	no	Feb-2010	1	no	no	yes	yes	no	no
115	ES	Dec-2009	169	Currently married	31	2500	no	2:Secondary	10 Standard	1.2		1		yes	1	1	no	11		no	yes		yes	yes		1: COC pill		1: Every time	yes	yes	9		yes	no		yes	no	no	no	yes	no	Apr-2010	2	no	no	yes	no	no	no
115	ES	Dec-2009	169	Currently married	31	2500	no	2:Secondary	10 Standard	1.2		1		yes	1	1	no	11		no	yes		yes	yes		1: COC pill		1: Every time	yes	yes	9		yes	no		yes	no	no	no	yes	no	Jun-2010	3	no	no	yes	no	no	no
115	ES	Dec-2009	169	Currently married	31	2500	no	2:Secondary	10 Standard	1.2		1		yes	1	1	no	11		no	yes		yes	yes		1: COC pill		1: Every time	yes	yes	9		yes	no		yes	no	no	no	yes	no	Aug-2010	4	no	no	yes	no	no	no
115	ES	Dec-2009	169	Currently married	31	2500	no	2:Secondary	10 Standard	1.2		1		yes	1	1	no	11		no	yes		yes	yes		1: COC pill		1: Every time	yes	yes	9		yes	no		yes	no	no	no	yes	no	Nov-2010	5	no	no	yes	no	no	no
115	ES	Dec-2009	169	Currently married	31	2500	no	2:Secondary	10 Standard	1.2		1		yes	1	1	no	11		no	yes		yes	yes		1: COC pill		1: Every time	yes	yes	9		yes	no		yes	no	no	no	yes	no	Mar-2011	6	no	no	yes	no	no	no
116	ES	Dec-2009	627	Never married/ never lived with a man	31	3000	yes	2:Secondary	10 Standard	11		3.5		yes	1	1	yes	10		yes			no	yes				3: Sometimes	yes	yes	4		yes	no		yes	no contraception	yes		yes	no	Dec-2009	Baseline	no	yes	no	no	no	no
116	ES	Dec-2009	627	Never married/ never lived with a man	31	3000	yes	2:Secondary	10 Standard	11		3.5		yes	1	1	yes	10		yes			no	yes				3: Sometimes	yes	yes	4		yes	no		yes	no contraception	yes		yes	no	Feb-2010	1	no	yes	no	no	no	no
116	ES	Dec-2009	627	Never married/ never lived with a man	31	3000	yes	2:Secondary	10 Standard	11		3.5		yes	1	1	yes	10		yes			no	yes				3: Sometimes	yes	yes	4		yes	no		yes	no contraception	yes		yes	no	Mar-2010	2	no	yes	no	no	no	no
116	ES	Dec-2009	627	Never married/ never lived with a man	31	3000	yes	2:Secondary	10 Standard	11		3.5		yes	1	1	yes	10		yes			no	yes				3: Sometimes	yes	yes	4		yes	no		yes	no contraception	yes		yes	no	May-2010	3	no	yes	yes	no	no	no
116	ES	Dec-2009	627	Never married/ never lived with a man	31	3000	yes	2:Secondary	10 Standard	11		3.5		yes	1	1	yes	10		yes			no	yes				3: Sometimes	yes	yes	4		yes	no		yes	no contraception	yes		yes	no	Jul-2010	4	no	yes	yes	no	no	no
116	ES	Dec-2009	627	Never married/ never lived with a man	31	3000	yes	2:Secondary	10 Standard	11		3.5		yes	1	1	yes	10		yes			no	yes				3: Sometimes	yes	yes	4		yes	no		yes	no contraception	yes		yes	no	Sep-2010	5	no	yes	yes	no	no	no
116	ES	Dec-2009	627	Never married/ never lived with a man	31	3000	yes	2:Secondary	10 Standard	11		3.5		yes	1	1	yes	10		yes			no	yes				3: Sometimes	yes	yes	4		yes	no		yes	no contraception	yes		yes	no	Jan-2011	6	no	yes	yes	no	no	no
117	ES	Dec-2009	410	Currently living with a man	34	1500	no	2:Secondary	9 Standard	2.5		2.2		yes	2	1	no	5		no	no	yes	no	yes				1: Every time	yes	no	11		yes	no		yes	no contraception	no	no	yes	no	Dec-2009	Baseline	no	no	no	no	no	no
117	ES	Dec-2009	410	Currently living with a man	34	1500	no	2:Secondary	9 Standard	2.5		2.2		yes	2	1	no	5		no	no	yes	no	yes				1: Every time	yes	no	11		yes	no		yes	no contraception	no	no	yes	no	Jan-2010	1	no	no	yes	no	no	no
117	ES	Dec-2009	410	Currently living with a man	34	1500	no	2:Secondary	9 Standard	2.5		2.2		yes	2	1	no	5		no	no	yes	no	yes				1: Every time	yes	no	11		yes	no		yes	no contraception	no	no	yes	no	Apr-2010	2	no	no	yes	no	no	no
117	ES	Dec-2009	410	Currently living with a man	34	1500	no	2:Secondary	9 Standard	2.5		2.2		yes	2	1	no	5		no	no	yes	no	yes				1: Every time	yes	no	11		yes	no		yes	no contraception	no	no	yes	no	Jun-2010	3	no	no	yes	no	no	no
117	ES	Dec-2009	410	Currently living with a man	34	1500	no	2:Secondary	9 Standard	2.5		2.2		yes	2	1	no	5		no	no	yes	no	yes				1: Every time	yes	no	11		yes	no		yes	no contraception	no	no	yes	no	Aug-2010	4	no	no	yes	no	no	no
117	ES	Dec-2009	410	Currently living with a man	34	1500	no	2:Secondary	9 Standard	2.5		2.2		yes	2	1	no	5		no	no	yes	no	yes				1: Every time	yes	no	11		yes	no		yes	no contraception	no	no	yes	no	Oct-2010	5	no	no	yes	no	no	no
117	ES	Dec-2009	410	Currently living with a man	34	1500	no	2:Secondary	9 Standard	2.5		2.2		yes	2	1	no	5		no	no	yes	no	yes				1: Every time	yes	no	11		yes	no		yes	no contraception	no	no	yes	no	Dec-2010	6	no	no	yes	no	no	no
118	ES	Dec-2009	541	Never married/ never lived with a man	35	4000	yes	2:Secondary	10 Standard	9		1.9		yes	2	2	no	13		no	yes		no	yes				1: Every time	no	yes	7		yes	no		yes	no contraception	no	no	yes	no	Dec-2009	Baseline	no	no	no	no	no	no
118	ES	Dec-2009	541	Never married/ never lived with a man	35	4000	yes	2:Secondary	10 Standard	9		1.9		yes	2	2	no	13		no	yes		no	yes				1: Every time	no	yes	7		yes	no		yes	no contraception	no	no	yes	no	Feb-2010	1	no	no	yes	no	no	no
118	ES	Dec-2009	541	Never married/ never lived with a man	35	4000	yes	2:Secondary	10 Standard	9		1.9		yes	2	2	no	13		no	yes		no	yes				1: Every time	no	yes	7		yes	no		yes	no contraception	no	no	yes	no	Apr-2010	2	no	no	no	no	no	no
118	ES	Dec-2009	541	Never married/ never lived with a man	35	4000	yes	2:Secondary	10 Standard	9		1.9		yes	2	2	no	13		no	yes		no	yes				1: Every time	no	yes	7		yes	no		yes	no contraception	no	no	yes	no	Jun-2010	3	no	no	yes	no	no	no
118	ES	Dec-2009	541	Never married/ never lived with a man	35	4000	yes	2:Secondary	10 Standard	9		1.9		yes	2	2	no	13		no	yes		no	yes				1: Every time	no	yes	7		yes	no		yes	no contraception	no	no	yes	no	Aug-2010	4	no	no	yes	no	no	no
118	ES	Dec-2009	541	Never married/ never lived with a man	35	4000	yes	2:Secondary	10 Standard	9		1.9		yes	2	2	no	13		no	yes		no	yes				1: Every time	no	yes	7		yes	no		yes	no contraception	no	no	yes	no	Sep-2010	5	no	no	yes	no	no	no
118	ES	Dec-2009	541	Never married/ never lived with a man	35	4000	yes	2:Secondary	10 Standard	9		1.9		yes	2	2	no	13		no	yes		no	yes				1: Every time	no	yes	7		yes	no		yes	no contraception	no	no	yes	no	Nov-2010	6	no	no	yes	no	no	no
118	ES	Dec-2009	541	Never married/ never lived with a man	35	4000	yes	2:Secondary	10 Standard	9		1.9		yes	2	2	no	13		no	yes		no	yes				1: Every time	no	yes	7		yes	no		yes	no contraception	no	no	yes	no	Feb-2011	7	no	no	yes	no	no	no
119	ES	Dec-2009	368	Currently living with a man	33	1940	no	2:Secondary	6 Standard	1.4		1.4		yes	4	4	yes	1.3		no	no	no	no	yes				1: Every time	don't know	yes	5		yes	no		no	no contraception	yes	no	yes	no	Dec-2009	Baseline	no	no	no	no	no	no
119	ES	Dec-2009	368	Currently living with a man	33	1940	no	2:Secondary	6 Standard	1.4		1.4		yes	4	4	yes	1.3		no	no	no	no	yes				1: Every time	don't know	yes	5		yes	no		no	no contraception	yes	no	yes	no	Mar-2010	1	no	no	yes	no	no	no
119	ES	Dec-2009	368	Currently living with a man	33	1940	no	2:Secondary	6 Standard	1.4		1.4		yes	4	4	yes	1.3		no	no	no	no	yes				1: Every time	don't know	yes	5		yes	no		no	no contraception	yes	no	yes	no	Sep-2010	2	no	no	yes	no	no	no
119	ES	Dec-2009	368	Currently living with a man	33	1940	no	2:Secondary	6 Standard	1.4		1.4		yes	4	4	yes	1.3		no	no	no	no	yes				1: Every time	don't know	yes	5		yes	no		no	no contraception	yes	no	yes	no	Mar-2011	3	no	no	yes	no	no	no
120	ES	Dec-2009	345	Currently living with a man	22	4000	no	2:Secondary	10 Standard	2.2		2.2		yes	2	2	yes	1.9		no	no	no	no	no	1			1: Every time	don't know	no	3		yes	no		yes	no contraception	yes		yes	no	Dec-2009	Baseline	no	no	no	no	no	no
120	ES	Dec-2009	345	Currently living with a man	22	4000	no	2:Secondary	10 Standard	2.2		2.2		yes	2	2	yes	1.9		no	no	no	no	no	1			1: Every time	don't know	no	3		yes	no		yes	no contraception	yes		yes	no	Feb-2010	1	no	no	yes	no	no	no
120	ES	Dec-2009	345	Currently living with a man	22	4000	no	2:Secondary	10 Standard	2.2		2.2		yes	2	2	yes	1.9		no	no	no	no	no	1			1: Every time	don't know	no	3		yes	no		yes	no contraception	yes		yes	no	Apr-2010	2	no	no	yes	no	no	no
120	ES	Dec-2009	345	Currently living with a man	22	4000	no	2:Secondary	10 Standard	2.2		2.2		yes	2	2	yes	1.9		no	no	no	no	no	1			1: Every time	don't know	no	3		yes	no		yes	no contraception	yes		yes	no	Jul-2010	3	no	no	yes	no	no	no
120	ES	Dec-2009	345	Currently living with a man	22	4000	no	2:Secondary	10 Standard	2.2		2.2		yes	2	2	yes	1.9		no	no	no	no	no	1			1: Every time	don't know	no	3		yes	no		yes	no contraception	yes		yes	no	Sep-2010	4	no	no	yes	no	no	no
120	ES	Dec-2009	345	Currently living with a man	22	4000	no	2:Secondary	10 Standard	2.2		2.2		yes	2	2	yes	1.9		no	no	no	no	no	1			1: Every time	don't know	no	3		yes	no		yes	no contraception	yes		yes	no	Nov-2010	5	no	yes	yes	no	no	no
120	ES	Dec-2009	345	Currently living with a man	22	4000	no	2:Secondary	10 Standard	2.2		2.2		yes	2	2	yes	1.9		no	no	no	no	no	1			1: Every time	don't know	no	3		yes	no		yes	no contraception	yes		yes	no	Dec-2010	6	no	no	yes	no	no	no
121	ES	Dec-2009	398	Currently living with a man	29	1800	yes	2:Secondary	9 Standard	5.5		1		yes	2	2	yes	5.5		no	no	no	no	yes				1: Every time	yes	no	6		yes	no		yes	no contraception	no	no	yes	no	Dec-2009	Baseline	no	no	no	no	no	no
121	ES	Dec-2009	398	Currently living with a man	29	1800	yes	2:Secondary	9 Standard	5.5		1		yes	2	2	yes	5.5		no	no	no	no	yes				1: Every time	yes	no	6		yes	no		yes	no contraception	no	no	yes	no	May-2010	1	no	no	yes	no	no	no
121	ES	Dec-2009	398	Currently living with a man	29	1800	yes	2:Secondary	9 Standard	5.5		1		yes	2	2	yes	5.5		no	no	no	no	yes				1: Every time	yes	no	6		yes	no		yes	no contraception	no	no	yes	no	Jun-2010	2	no	no	yes	no	no	no
121	ES	Dec-2009	398	Currently living with a man	29	1800	yes	2:Secondary	9 Standard	5.5		1		yes	2	2	yes	5.5		no	no	no	no	yes				1: Every time	yes	no	6		yes	no		yes	no contraception	no	no	yes	no	Jul-2010	3	no	yes	yes	no	no	no
121	ES	Dec-2009	398	Currently living with a man	29	1800	yes	2:Secondary	9 Standard	5.5		1		yes	2	2	yes	5.5		no	no	no	no	yes				1: Every time	yes	no	6		yes	no		yes	no contraception	no	no	yes	no	Sep-2010	4	no	no	yes	no	no	no
121	ES	Dec-2009	398	Currently living with a man	29	1800	yes	2:Secondary	9 Standard	5.5		1		yes	2	2	yes	5.5		no	no	no	no	yes				1: Every time	yes	no	6		yes	no		yes	no contraception	no	no	yes	no	Oct-2010	5	no	no	yes	no	no	no
121	ES	Dec-2009	398	Currently living with a man	29	1800	yes	2:Secondary	9 Standard	5.5		1		yes	2	2	yes	5.5		no	no	no	no	yes				1: Every time	yes	no	6		yes	no		yes	no contraception	no	no	yes	no	Nov-2010	6	no	no	yes	no	no	no
121	ES	Dec-2009	398	Currently living with a man	29	1800	yes	2:Secondary	9 Standard	5.5		1		yes	2	2	yes	5.5		no	no	no	no	yes				1: Every time	yes	no	6		yes	no		yes	no contraception	no	no	yes	no	Jan-2011	7	no	no	yes	no	no	no
122	ES	Dec-2009	199	Never married/ never lived with a man	35	3000	yes	3:College	Diploma		10		9	yes	2	2	no	2.5		no	yes		no	no	2			1: Every time	no	no	10		yes	no		yes	no contraception	no	no	yes	no	Dec-2009	Baseline	no	no	no	no	no	no
122	ES	Dec-2009	199	Never married/ never lived with a man	35	3000	yes	3:College	Diploma		10		9	yes	2	2	no	2.5		no	yes		no	no	2			1: Every time	no	no	10		yes	no		yes	no contraception	no	no	yes	no	Jan-2010	1	no	no	no	no	no	no
122	ES	Dec-2009	199	Never married/ never lived with a man	35	3000	yes	3:College	Diploma		10		9	yes	2	2	no	2.5		no	yes		no	no	2			1: Every time	no	no	10		yes	no		yes	no contraception	no	no	yes	no	Mar-2010	2	no	no	yes	no	no	no
122	ES	Dec-2009	199	Never married/ never lived with a man	35	3000	yes	3:College	Diploma		10		9	yes	2	2	no	2.5		no	yes		no	no	2			1: Every time	no	no	10		yes	no		yes	no contraception	no	no	yes	no	Apr-2010	3	no	no	yes	no	no	no
122	ES	Dec-2009	199	Never married/ never lived with a man	35	3000	yes	3:College	Diploma		10		9	yes	2	2	no	2.5		no	yes		no	no	2			1: Every time	no	no	10		yes	no		yes	no contraception	no	no	yes	no	May-2010	4	no	no	yes	no	no	no
122	ES	Dec-2009	199	Never married/ never lived with a man	35	3000	yes	3:College	Diploma		10		9	yes	2	2	no	2.5		no	yes		no	no	2			1: Every time	no	no	10		yes	no		yes	no contraception	no	no	yes	no	Jun-2010	5	no	no	yes	no	no	no
122	ES	Dec-2009	199	Never married/ never lived with a man	35	3000	yes	3:College	Diploma		10		9	yes	2	2	no	2.5		no	yes		no	no	2			1: Every time	no	no	10		yes	no		yes	no contraception	no	no	yes	no	Jul-2010	6	no	no	yes	no	no	no
122	ES	Dec-2009	199	Never married/ never lived with a man	35	3000	yes	3:College	Diploma		10		9	yes	2	2	no	2.5		no	yes		no	no	2			1: Every time	no	no	10		yes	no		yes	no contraception	no	no	yes	no	Oct-2010	7	no	no	yes	no	no	no
122	ES	Dec-2009	199	Never married/ never lived with a man	35	3000	yes	3:College	Diploma		10		9	yes	2	2	no	2.5		no	yes		no	no	2			1: Every time	no	no	10		yes	no		yes	no contraception	no	no	yes	no	Mar-2011	8	yes	no	yes	no	no	no
123	ES	Dec-2009	302	Currently living with a man	23	1600	yes	2:Secondary	10 Standard	3		2.2		yes	1	1	no	8.9		no	no	yes	no	yes				1: Every time	yes	no	3		yes	no		yes	no contraception	yes	no	yes	no	Dec-2009	Baseline	no	no	no	no	no	no
123	ES	Dec-2009	302	Currently living with a man	23	1600	yes	2:Secondary	10 Standard	3		2.2		yes	1	1	no	8.9		no	no	yes	no	yes				1: Every time	yes	no	3		yes	no		yes	no contraception	yes	no	yes	no	Feb-2010	1	no	no	yes	no	no	no
123	ES	Dec-2009	302	Currently living with a man	23	1600	yes	2:Secondary	10 Standard	3		2.2		yes	1	1	no	8.9		no	no	yes	no	yes				1: Every time	yes	no	3		yes	no		yes	no contraception	yes	no	yes	no	Mar-2010	2	yes	yes	yes	no	no	no
123	ES	Dec-2009	302	Currently living with a man	23	1600	yes	2:Secondary	10 Standard	3		2.2		yes	1	1	no	8.9		no	no	yes	no	yes				1: Every time	yes	no	3		yes	no		yes	no contraception	yes	no	yes	no	Apr-2010	3	yes					no
123	ES	Dec-2009	302	Currently living with a man	23	1600	yes	2:Secondary	10 Standard	3		2.2		yes	1	1	no	8.9		no	no	yes	no	yes				1: Every time	yes	no	3		yes	no		yes	no contraception	yes	no	yes	no	Jun-2010	4	yes					no
123	ES	Dec-2009	302	Currently living with a man	23	1600	yes	2:Secondary	10 Standard	3		2.2		yes	1	1	no	8.9		no	no	yes	no	yes				1: Every time	yes	no	3		yes	no		yes	no contraception	yes	no	yes	no	Aug-2010	5	yes					no
123	ES	Dec-2009	302	Currently living with a man	23	1600	yes	2:Secondary	10 Standard	3		2.2		yes	1	1	no	8.9		no	no	yes	no	yes				1: Every time	yes	no	3		yes	no		yes	no contraception	yes	no	yes	no	Sep-2010	6	yes		yes	no	no	no
123	ES	Dec-2009	302	Currently living with a man	23	1600	yes	2:Secondary	10 Standard	3		2.2		yes	1	1	no	8.9		no	no	yes	no	yes				1: Every time	yes	no	3		yes	no		yes	no contraception	yes	no	yes	no	Nov-2010	7	no	no	yes	no	no	no
123	ES	Dec-2009	302	Currently living with a man	23	1600	yes	2:Secondary	10 Standard	3		2.2		yes	1	1	no	8.9		no	no	yes	no	yes				1: Every time	yes	no	3		yes	no		yes	no contraception	yes	no	yes	no	Feb-2011	8	no	no	yes	no	no	no
124	ES	Dec-2009	573	Currently living with a man	28	5000	no	4:University	Degree	1.9		1.3		yes	1	1	no	5		no	yes		no	yes				2: Almost every time	yes	no	5		yes	no		yes	no contraception	no	no	yes	no	Dec-2009	Baseline	no	no	no	no	no	no
124	ES	Dec-2009	573	Currently living with a man	28	5000	no	4:University	Degree	1.9		1.3		yes	1	1	no	5		no	yes		no	yes				2: Almost every time	yes	no	5		yes	no		yes	no contraception	no	no	yes	no	Jan-2010	1	yes	no	yes	no	no	no
124	ES	Dec-2009	573	Currently living with a man	28	5000	no	4:University	Degree	1.9		1.3		yes	1	1	no	5		no	yes		no	yes				2: Almost every time	yes	no	5		yes	no		yes	no contraception	no	no	yes	no	Feb-2010	2	no	no				no
124	ES	Dec-2009	573	Currently living with a man	28	5000	no	4:University	Degree	1.9		1.3		yes	1	1	no	5		no	yes		no	yes				2: Almost every time	yes	no	5		yes	no		yes	no contraception	no	no	yes	no	Apr-2010	3	yes	no	yes	no	no	no
124	ES	Dec-2009	573	Currently living with a man	28	5000	no	4:University	Degree	1.9		1.3		yes	1	1	no	5		no	yes		no	yes				2: Almost every time	yes	no	5		yes	no		yes	no contraception	no	no	yes	no	Aug-2010	4	no	yes	no	no	no	no
124	ES	Dec-2009	573	Currently living with a man	28	5000	no	4:University	Degree	1.9		1.3		yes	1	1	no	5		no	yes		no	yes				2: Almost every time	yes	no	5		yes	no		yes	no contraception	no	no	yes	no	Dec-2010	5	no	no	yes	no	no	no
125	ES	Dec-2009	341	Currently living with a man	34	2300	no	2:Secondary	9 Standard	2.5		2.3		yes	3	2	yes	2		no	no	yes	yes	yes		6: Depo INJ		3: Sometimes	yes	yes	6		yes	no		yes	no	no	no	yes	no	Dec-2009	Baseline	no	no	yes	no	no	no
125	ES	Dec-2009	341	Currently living with a man	34	2300	no	2:Secondary	9 Standard	2.5		2.3		yes	3	2	yes	2		no	no	yes	yes	yes		6: Depo INJ		3: Sometimes	yes	yes	6		yes	no		yes	no	no	no	yes	no	Feb-2010	1	no	no	yes	no	no	no
125	ES	Dec-2009	341	Currently living with a man	34	2300	no	2:Secondary	9 Standard	2.5		2.3		yes	3	2	yes	2		no	no	yes	yes	yes		6: Depo INJ		3: Sometimes	yes	yes	6		yes	no		yes	no	no	no	yes	no	Apr-2010	2	no	no	yes	no	no	no
125	ES	Dec-2009	341	Currently living with a man	34	2300	no	2:Secondary	9 Standard	2.5		2.3		yes	3	2	yes	2		no	no	yes	yes	yes		6: Depo INJ		3: Sometimes	yes	yes	6		yes	no		yes	no	no	no	yes	no	Jun-2010	3	no	no	yes	no	no	no
125	ES	Dec-2009	341	Currently living with a man	34	2300	no	2:Secondary	9 Standard	2.5		2.3		yes	3	2	yes	2		no	no	yes	yes	yes		6: Depo INJ		3: Sometimes	yes	yes	6		yes	no		yes	no	no	no	yes	no	Aug-2010	4	no	no	yes	no	no	no
125	ES	Dec-2009	341	Currently living with a man	34	2300	no	2:Secondary	9 Standard	2.5		2.3		yes	3	2	yes	2		no	no	yes	yes	yes		6: Depo INJ		3: Sometimes	yes	yes	6		yes	no		yes	no	no	no	yes	no	Oct-2010	5	no	no	yes	no	no	no
125	ES	Dec-2009	341	Currently living with a man	34	2300	no	2:Secondary	9 Standard	2.5		2.3		yes	3	2	yes	2		no	no	yes	yes	yes		6: Depo INJ		3: Sometimes	yes	yes	6		yes	no		yes	no	no	no	yes	no	Dec-2010	6	no	no	yes	no	no	no
126	ES	Dec-2009	557	Currently living with a man	30	4000	no	2:Secondary	9 Standard	4		3.8		yes	1	1	no		10	no	no	yes	yes	yes		7: Nuristerate INJ		3: Sometimes	yes	no	10		yes	no		yes	no	no		yes	no	Dec-2009	Baseline	no	no	yes	no	no	no
126	ES	Dec-2009	557	Currently living with a man	30	4000	no	2:Secondary	9 Standard	4		3.8		yes	1	1	no		10	no	no	yes	yes	yes		7: Nuristerate INJ		3: Sometimes	yes	no	10		yes	no		yes	no	no		yes	no	Mar-2010	1	no	no	yes	no	no	no
126	ES	Dec-2009	557	Currently living with a man	30	4000	no	2:Secondary	9 Standard	4		3.8		yes	1	1	no		10	no	no	yes	yes	yes		7: Nuristerate INJ		3: Sometimes	yes	no	10		yes	no		yes	no	no		yes	no	Jun-2010	2	yes	no	yes	no	no	no
126	ES	Dec-2009	557	Currently living with a man	30	4000	no	2:Secondary	9 Standard	4		3.8		yes	1	1	no		10	no	no	yes	yes	yes		7: Nuristerate INJ		3: Sometimes	yes	no	10		yes	no		yes	no	no		yes	no	Aug-2010	3	no	no	yes	no	no	no
126	ES	Dec-2009	557	Currently living with a man	30	4000	no	2:Secondary	9 Standard	4		3.8		yes	1	1	no		10	no	no	yes	yes	yes		7: Nuristerate INJ		3: Sometimes	yes	no	10		yes	no		yes	no	no		yes	no	Nov-2010	4	no	no	yes	no	no	no
126	ES	Dec-2009	557	Currently living with a man	30	4000	no	2:Secondary	9 Standard	4		3.8		yes	1	1	no		10	no	no	yes	yes	yes		7: Nuristerate INJ		3: Sometimes	yes	no	10		yes	no		yes	no	no		yes	no	Feb-2011	5	no	no	yes	no	no	no
127	ES	Dec-2009	249	Separated/Divorced	32	1300	yes	2:Secondary	10 Standard	1.6		1.3		yes	1	1	no	12		no	no	yes	no	no	5			1: Every time		yes				no			no contraception	no	no	yes	no	Dec-2009	Baseline	no	no	no	no	no	no
127	ES	Dec-2009	249	Separated/Divorced	32	1300	yes	2:Secondary	10 Standard	1.6		1.3		yes	1	1	no	12		no	no	yes	no	no	5			1: Every time		yes				no			no contraception	no	no	yes	no	Jan-2010	1	no	no	no	no	no	no
127	ES	Dec-2009	249	Separated/Divorced	32	1300	yes	2:Secondary	10 Standard	1.6		1.3		yes	1	1	no	12		no	no	yes	no	no	5			1: Every time		yes				no			no contraception	no	no	yes	no	Feb-2010	2	no	no	yes	no	no	no
127	ES	Dec-2009	249	Separated/Divorced	32	1300	yes	2:Secondary	10 Standard	1.6		1.3		yes	1	1	no	12		no	no	yes	no	no	5			1: Every time		yes				no			no contraception	no	no	yes	no	Apr-2010	3	no	no	no	no	no	no
127	ES	Dec-2009	249	Separated/Divorced	32	1300	yes	2:Secondary	10 Standard	1.6		1.3		yes	1	1	no	12		no	no	yes	no	no	5			1: Every time		yes				no			no contraception	no	no	yes	no	Jun-2010	4	no	no	no	no	no	no
127	ES	Dec-2009	249	Separated/Divorced	32	1300	yes	2:Secondary	10 Standard	1.6		1.3		yes	1	1	no	12		no	no	yes	no	no	5			1: Every time		yes				no			no contraception	no	no	yes	no	Aug-2010	5	no	no	yes	no	no	no
127	ES	Dec-2009	249	Separated/Divorced	32	1300	yes	2:Secondary	10 Standard	1.6		1.3		yes	1	1	no	12		no	no	yes	no	no	5			1: Every time		yes				no			no contraception	no	no	yes	no	Oct-2010	6	no	no	yes	no	no	no
127	ES	Dec-2009	249	Separated/Divorced	32	1300	yes	2:Secondary	10 Standard	1.6		1.3		yes	1	1	no	12		no	no	yes	no	no	5			1: Every time		yes				no			no contraception	no	no	yes	no	Dec-2010	7	no	no	yes	no	no	no
128	ES	Dec-2009	479	Currently married	24	1500	yes	1:Primary	3 Standard	3.5		3.3		yes	2	2	yes	1.3		no	no	yes	yes	yes		7: Nuristerate INJ		3: Sometimes	yes	no	11		yes	no		yes	no	yes		yes	no	Dec-2009	Baseline	no	no	yes	no	no	no
128	ES	Dec-2009	479	Currently married	24	1500	yes	1:Primary	3 Standard	3.5		3.3		yes	2	2	yes	1.3		no	no	yes	yes	yes		7: Nuristerate INJ		3: Sometimes	yes	no	11		yes	no		yes	no	yes		yes	no	Mar-2010	1	no	no	yes	no	no	no
128	ES	Dec-2009	479	Currently married	24	1500	yes	1:Primary	3 Standard	3.5		3.3		yes	2	2	yes	1.3		no	no	yes	yes	yes		7: Nuristerate INJ		3: Sometimes	yes	no	11		yes	no		yes	no	yes		yes	no	May-2010	2	no	no	yes	no	no	no
128	ES	Dec-2009	479	Currently married	24	1500	yes	1:Primary	3 Standard	3.5		3.3		yes	2	2	yes	1.3		no	no	yes	yes	yes		7: Nuristerate INJ		3: Sometimes	yes	no	11		yes	no		yes	no	yes		yes	no	Jul-2010	3	no	no	yes	no	no	no
128	ES	Dec-2009	479	Currently married	24	1500	yes	1:Primary	3 Standard	3.5		3.3		yes	2	2	yes	1.3		no	no	yes	yes	yes		7: Nuristerate INJ		3: Sometimes	yes	no	11		yes	no		yes	no	yes		yes	no	Oct-2010	4	no	no	yes	no	no	no
128	ES	Dec-2009	479	Currently married	24	1500	yes	1:Primary	3 Standard	3.5		3.3		yes	2	2	yes	1.3		no	no	yes	yes	yes		7: Nuristerate INJ		3: Sometimes	yes	no	11		yes	no		yes	no	yes		yes	no	Dec-2010	5	no	no	yes	no	no	no
129	ES	Dec-2009	468	Currently married	33	4500	yes	2:Secondary	9 Standard	2.9		2.8		yes	2	2	no	12		no	no	no	yes	yes		7: Nuristerate INJ		1: Every time	yes	yes	14		yes	yes	a: Current	yes	yes	no	no	no	no	Dec-2009	Baseline	no	no	yes	no	no	no
129	ES	Dec-2009	468	Currently married	33	4500	yes	2:Secondary	9 Standard	2.9		2.8		yes	2	2	no	12		no	no	no	yes	yes		7: Nuristerate INJ		1: Every time	yes	yes	14		yes	yes	a: Current	yes	yes	no	no	no	no	Feb-2010	1	no	no	yes	no	no	no
129	ES	Dec-2009	468	Currently married	33	4500	yes	2:Secondary	9 Standard	2.9		2.8		yes	2	2	no	12		no	no	no	yes	yes		7: Nuristerate INJ		1: Every time	yes	yes	14		yes	yes	a: Current	yes	yes	no	no	no	no	Apr-2010	2	no	no	yes	no	no	no
129	ES	Dec-2009	468	Currently married	33	4500	yes	2:Secondary	9 Standard	2.9		2.8		yes	2	2	no	12		no	no	no	yes	yes		7: Nuristerate INJ		1: Every time	yes	yes	14		yes	yes	a: Current	yes	yes	no	no	no	no	Jun-2010	3	no	no	yes	no	no	no
129	ES	Dec-2009	468	Currently married	33	4500	yes	2:Secondary	9 Standard	2.9		2.8		yes	2	2	no	12		no	no	no	yes	yes		7: Nuristerate INJ		1: Every time	yes	yes	14		yes	yes	a: Current	yes	yes	no	no	no	no	Aug-2010	4	no	no	yes	no	no	no
129	ES	Dec-2009	468	Currently married	33	4500	yes	2:Secondary	9 Standard	2.9		2.8		yes	2	2	no	12		no	no	no	yes	yes		7: Nuristerate INJ		1: Every time	yes	yes	14		yes	yes	a: Current	yes	yes	no	no	no	no	Oct-2010	5	no	no	yes	no	no	no
129	ES	Dec-2009	468	Currently married	33	4500	yes	2:Secondary	9 Standard	2.9		2.8		yes	2	2	no	12		no	no	no	yes	yes		7: Nuristerate INJ		1: Every time	yes	yes	14		yes	yes	a: Current	yes	yes	no	no	no	no	Dec-2010	6	no	no	yes	no	no	no
130	HC	Dec-2009	246	Currently living with a man	32	1000	no	1:Primary	5 Standard		10		8	no	0	0	no			yes			no	yes				2: Almost every time	yes	no	9		yes	no		yes	no contraception	no	no	yes	no	Dec-2009	Baseline	no	yes	no	no	no	no
130	HC	Dec-2009	246	Currently living with a man	32	1000	no	1:Primary	5 Standard		10		8	no	0	0	no			yes			no	yes				2: Almost every time	yes	no	9		yes	no		yes	no contraception	no	no	yes	no	Jan-2010	1	no	no	yes	no	no	no
130	HC	Dec-2009	246	Currently living with a man	32	1000	no	1:Primary	5 Standard		10		8	no	0	0	no			yes			no	yes				2: Almost every time	yes	no	9		yes	no		yes	no contraception	no	no	yes	no	Feb-2010	2	no	no	yes	no	no	no
130	HC	Dec-2009	246	Currently living with a man	32	1000	no	1:Primary	5 Standard		10		8	no	0	0	no			yes			no	yes				2: Almost every time	yes	no	9		yes	no		yes	no contraception	no	no	yes	no	Mar-2010	3	no	yes	yes	no	no	no
130	HC	Dec-2009	246	Currently living with a man	32	1000	no	1:Primary	5 Standard		10		8	no	0	0	no			yes			no	yes				2: Almost every time	yes	no	9		yes	no		yes	no contraception	no	no	yes	no	Apr-2010	4	no	yes	yes	no	no	no
130	HC	Dec-2009	246	Currently living with a man	32	1000	no	1:Primary	5 Standard		10		8	no	0	0	no			yes			no	yes				2: Almost every time	yes	no	9		yes	no		yes	no contraception	no	no	yes	no	Nov-2010	5	no	no	no	no	no	no
130	HC	Dec-2009	246	Currently living with a man	32	1000	no	1:Primary	5 Standard		10		8	no	0	0	no			yes			no	yes				2: Almost every time	yes	no	9		yes	no		yes	no contraception	no	no	yes	no	Dec-2010	6	no	yes	yes	no	no	no
131	HC	Dec-2009	492	Currently living with a man	32	1440	no	2:Secondary	10 Standard	6		1.1		yes	4	2	yes	3		no	no	yes	yes	yes		6: Depo INJ		3: Sometimes	don't know	yes	6		yes	yes	a: Current	yes	no	no	no	yes	yes	Dec-2009	Baseline	no	no	yes	no	no	no
131	HC	Dec-2009	492	Currently living with a man	32	1440	no	2:Secondary	10 Standard	6		1.1		yes	4	2	yes	3		no	no	yes	yes	yes		6: Depo INJ		3: Sometimes	don't know	yes	6		yes	yes	a: Current	yes	no	no	no	yes	yes	Jan-2010	1	no	no	yes	no	no	no
131	HC	Dec-2009	492	Currently living with a man	32	1440	no	2:Secondary	10 Standard	6		1.1		yes	4	2	yes	3		no	no	yes	yes	yes		6: Depo INJ		3: Sometimes	don't know	yes	6		yes	yes	a: Current	yes	no	no	no	yes	yes	Feb-2010	2	no	yes	yes	no	no	no
131	HC	Dec-2009	492	Currently living with a man	32	1440	no	2:Secondary	10 Standard	6		1.1		yes	4	2	yes	3		no	no	yes	yes	yes		6: Depo INJ		3: Sometimes	don't know	yes	6		yes	yes	a: Current	yes	no	no	no	yes	yes	Mar-2010	3	no	yes	yes	no	no	no
131	HC	Dec-2009	492	Currently living with a man	32	1440	no	2:Secondary	10 Standard	6		1.1		yes	4	2	yes	3		no	no	yes	yes	yes		6: Depo INJ		3: Sometimes	don't know	yes	6		yes	yes	a: Current	yes	no	no	no	yes	yes	Mar-2010	4	no	no	yes	no	no	no
131	HC	Dec-2009	492	Currently living with a man	32	1440	no	2:Secondary	10 Standard	6		1.1		yes	4	2	yes	3		no	no	yes	yes	yes		6: Depo INJ		3: Sometimes	don't know	yes	6		yes	yes	a: Current	yes	no	no	no	yes	yes	Apr-2010	5	no	no	yes	no	no	no
131	HC	Dec-2009	492	Currently living with a man	32	1440	no	2:Secondary	10 Standard	6		1.1		yes	4	2	yes	3		no	no	yes	yes	yes		6: Depo INJ		3: Sometimes	don't know	yes	6		yes	yes	a: Current	yes	no	no	no	yes	yes	May-2010	6	no	no	yes	no	no	no
131	HC	Dec-2009	492	Currently living with a man	32	1440	no	2:Secondary	10 Standard	6		1.1		yes	4	2	yes	3		no	no	yes	yes	yes		6: Depo INJ		3: Sometimes	don't know	yes	6		yes	yes	a: Current	yes	no	no	no	yes	yes	Jun-2010	7	no	no	yes	no	no	no
131	HC	Dec-2009	492	Currently living with a man	32	1440	no	2:Secondary	10 Standard	6		1.1		yes	4	2	yes	3		no	no	yes	yes	yes		6: Depo INJ		3: Sometimes	don't know	yes	6		yes	yes	a: Current	yes	no	no	no	yes	yes	Jul-2010	8	no	yes	yes	no	no	no
131	HC	Dec-2009	492	Currently living with a man	32	1440	no	2:Secondary	10 Standard	6		1.1		yes	4	2	yes	3		no	no	yes	yes	yes		6: Depo INJ		3: Sometimes	don't know	yes	6		yes	yes	a: Current	yes	no	no	no	yes	yes	Aug-2010	9	yes	no	yes	no	no	no
131	HC	Dec-2009	492	Currently living with a man	32	1440	no	2:Secondary	10 Standard	6		1.1		yes	4	2	yes	3		no	no	yes	yes	yes		6: Depo INJ		3: Sometimes	don't know	yes	6		yes	yes	a: Current	yes	no	no	no	yes	yes	Sep-2010	10	yes					no
131	HC	Dec-2009	492	Currently living with a man	32	1440	no	2:Secondary	10 Standard	6		1.1		yes	4	2	yes	3		no	no	yes	yes	yes		6: Depo INJ		3: Sometimes	don't know	yes	6		yes	yes	a: Current	yes	no	no	no	yes	yes	Oct-2010	11	yes					no
131	HC	Dec-2009	492	Currently living with a man	32	1440	no	2:Secondary	10 Standard	6		1.1		yes	4	2	yes	3		no	no	yes	yes	yes		6: Depo INJ		3: Sometimes	don't know	yes	6		yes	yes	a: Current	yes	no	no	no	yes	yes	Nov-2010	12	yes					no
131	HC	Dec-2009	492	Currently living with a man	32	1440	no	2:Secondary	10 Standard	6		1.1		yes	4	2	yes	3		no	no	yes	yes	yes		6: Depo INJ		3: Sometimes	don't know	yes	6		yes	yes	a: Current	yes	no	no	no	yes	yes	Feb-2011	13	yes					no
131	HC	Dec-2009	492	Currently living with a man	32	1440	no	2:Secondary	10 Standard	6		1.1		yes	4	2	yes	3		no	no	yes	yes	yes		6: Depo INJ		3: Sometimes	don't know	yes	6		yes	yes	a: Current	yes	no	no	no	yes	yes	Mar-2011	14	yes					no
131	HC	Dec-2009	492	Currently living with a man	32	1440	no	2:Secondary	10 Standard	6		1.1		yes	4	2	yes	3		no	no	yes	yes	yes		6: Depo INJ		3: Sometimes	don't know	yes	6		yes	yes	a: Current	yes	no	no	no	yes	yes	Mar-2011	15	yes					no
131	HC	Dec-2009	492	Currently living with a man	32	1440	no	2:Secondary	10 Standard	6		1.1		yes	4	2	yes	3		no	no	yes	yes	yes		6: Depo INJ		3: Sometimes	don't know	yes	6		yes	yes	a: Current	yes	no	no	no	yes	yes	Apr-2011	16	yes					no
132	ES	Dec-2009	930	Currently married	31	12000	yes	3:College	Diploma	3		2.7		yes	2	2	no	7		no	no	yes	no	no	1			1: Every time	yes	no	15		yes	no		no	no contraception	yes	no	yes	no	Dec-2009	Baseline	no	no	no	no	no	no
132	ES	Dec-2009	930	Currently married	31	12000	yes	3:College	Diploma	3		2.7		yes	2	2	no	7		no	no	yes	no	no	1			1: Every time	yes	no	15		yes	no		no	no contraception	yes	no	yes	no	Feb-2010	1	no	no	no	no	no	no
132	ES	Dec-2009	930	Currently married	31	12000	yes	3:College	Diploma	3		2.7		yes	2	2	no	7		no	no	yes	no	no	1			1: Every time	yes	no	15		yes	no		no	no contraception	yes	no	yes	no	Apr-2010	2	no	no	no	no	no	no
132	ES	Dec-2009	930	Currently married	31	12000	yes	3:College	Diploma	3		2.7		yes	2	2	no	7		no	no	yes	no	no	1			1: Every time	yes	no	15		yes	no		no	no contraception	yes	no	yes	no	Jun-2010	3	no	no	no	no	no	no
132	ES	Dec-2009	930	Currently married	31	12000	yes	3:College	Diploma	3		2.7		yes	2	2	no	7		no	no	yes	no	no	1			1: Every time	yes	no	15		yes	no		no	no contraception	yes	no	yes	no	Aug-2010	4	no	no	no	no	no	no
132	ES	Dec-2009	930	Currently married	31	12000	yes	3:College	Diploma	3		2.7		yes	2	2	no	7		no	no	yes	no	no	1			1: Every time	yes	no	15		yes	no		no	no contraception	yes	no	yes	no	Oct-2010	5	no	no	no	no	no	no
132	ES	Dec-2009	930	Currently married	31	12000	yes	3:College	Diploma	3		2.7		yes	2	2	no	7		no	no	yes	no	no	1			1: Every time	yes	no	15		yes	no		no	no contraception	yes	no	yes	no	Dec-2010	6	no	no	no	no	no	no
133	ES	Dec-2009	224	Never married/ never lived with a man	34	2000	yes	2:Secondary	9 Standard	1.3		1.2		yes	2	2	no	10		no	no	yes	yes	yes		7: Nuristerate INJ		1: Every time	don't know	no		10	no	no		yes	no	no		yes	no	Dec-2009	Baseline	no	no	yes	no	no	no
133	ES	Dec-2009	224	Never married/ never lived with a man	34	2000	yes	2:Secondary	9 Standard	1.3		1.2		yes	2	2	no	10		no	no	yes	yes	yes		7: Nuristerate INJ		1: Every time	don't know	no		10	no	no		yes	no	no		yes	no	Feb-2010	1	no	no	no	no	no	no
133	ES	Dec-2009	224	Never married/ never lived with a man	34	2000	yes	2:Secondary	9 Standard	1.3		1.2		yes	2	2	no	10		no	no	yes	yes	yes		7: Nuristerate INJ		1: Every time	don't know	no		10	no	no		yes	no	no		yes	no	Apr-2010	2	no	no	yes	no	no	no
133	ES	Dec-2009	224	Never married/ never lived with a man	34	2000	yes	2:Secondary	9 Standard	1.3		1.2		yes	2	2	no	10		no	no	yes	yes	yes		7: Nuristerate INJ		1: Every time	don't know	no		10	no	no		yes	no	no		yes	no	Jul-2010	3	no	no	yes	no	no	no
133	ES	Dec-2009	224	Never married/ never lived with a man	34	2000	yes	2:Secondary	9 Standard	1.3		1.2		yes	2	2	no	10		no	no	yes	yes	yes		7: Nuristerate INJ		1: Every time	don't know	no		10	no	no		yes	no	no		yes	no	Sep-2010	4	no	no	yes	no	no	no
134	HC	Dec-2009	29	Currently living with a man	22	2000	yes	2:Secondary	9 Standard		1	0		no	0	0	no			no	yes		no	no	1			4: Never	don't know	no	3		no	no		yes	no contraception	no	no	no	no	Dec-2009	Baseline	no	no	no	no	no	no
135	HC	Dec-2009	176	Currently living with a man	31	2890	yes	2:Secondary	9 Standard		6	0		yes	2	2	no	3		no	no	no	no	yes				2: Almost every time	yes	yes	4		yes	no		no	no contraception	no	no	yes	no	Dec-2009	Baseline	no	no	no	no	no	no
135	HC	Dec-2009	176	Currently living with a man	31	2890	yes	2:Secondary	9 Standard		6	0		yes	2	2	no	3		no	no	no	no	yes				2: Almost every time	yes	yes	4		yes	no		no	no contraception	no	no	yes	no	Jan-2010	1	no	no	yes	no	no	no
135	HC	Dec-2009	176	Currently living with a man	31	2890	yes	2:Secondary	9 Standard		6	0		yes	2	2	no	3		no	no	no	no	yes				2: Almost every time	yes	yes	4		yes	no		no	no contraception	no	no	yes	no	Feb-2010	2	no	no	yes	no	no	no
135	HC	Dec-2009	176	Currently living with a man	31	2890	yes	2:Secondary	9 Standard		6	0		yes	2	2	no	3		no	no	no	no	yes				2: Almost every time	yes	yes	4		yes	no		no	no contraception	no	no	yes	no	Mar-2010	3	no	no	yes	no	no	no
135	HC	Dec-2009	176	Currently living with a man	31	2890	yes	2:Secondary	9 Standard		6	0		yes	2	2	no	3		no	no	no	no	yes				2: Almost every time	yes	yes	4		yes	no		no	no contraception	no	no	yes	no	Apr-2010	4	no	no	yes	no	no	no
135	HC	Dec-2009	176	Currently living with a man	31	2890	yes	2:Secondary	9 Standard		6	0		yes	2	2	no	3		no	no	no	no	yes				2: Almost every time	yes	yes	4		yes	no		no	no contraception	no	no	yes	no	Jul-2010	5	no	no	yes	no	no	no
135	HC	Dec-2009	176	Currently living with a man	31	2890	yes	2:Secondary	9 Standard		6	0		yes	2	2	no	3		no	no	no	no	yes				2: Almost every time	yes	yes	4		yes	no		no	no contraception	no	no	yes	no	Sep-2010	6	no	no	yes	no	no	no
135	HC	Dec-2009	176	Currently living with a man	31	2890	yes	2:Secondary	9 Standard		6	0		yes	2	2	no	3		no	no	no	no	yes				2: Almost every time	yes	yes	4		yes	no		no	no contraception	no	no	yes	no	Nov-2010	7	yes	no	yes	no	no	no
135	HC	Dec-2009	176	Currently living with a man	31	2890	yes	2:Secondary	9 Standard		6	0		yes	2	2	no	3		no	no	no	no	yes				2: Almost every time	yes	yes	4		yes	no		no	no contraception	no	no	yes	no	Dec-2010	8	no	no	yes	no	no	no
136	HC	Dec-2009	425	Currently living with a man	26	2440	yes	2:Secondary	10 Standard	2.7			7	yes	2	2	no	4.2		no	no	no	no	yes				1: Every time	no	yes	1		yes	no		no	no contraception	no	no	yes	no	Dec-2009	Baseline	no	no	no	no	no	no
136	HC	Dec-2009	425	Currently living with a man	26	2440	yes	2:Secondary	10 Standard	2.7			7	yes	2	2	no	4.2		no	no	no	no	yes				1: Every time	no	yes	1		yes	no		no	no contraception	no	no	yes	no	Feb-2010	1	yes	no	yes	no	no	no
136	HC	Dec-2009	425	Currently living with a man	26	2440	yes	2:Secondary	10 Standard	2.7			7	yes	2	2	no	4.2		no	no	no	no	yes				1: Every time	no	yes	1		yes	no		no	no contraception	no	no	yes	no	Apr-2010	2	no	no	yes	no	no	no
136	HC	Dec-2009	425	Currently living with a man	26	2440	yes	2:Secondary	10 Standard	2.7			7	yes	2	2	no	4.2		no	no	no	no	yes				1: Every time	no	yes	1		yes	no		no	no contraception	no	no	yes	no	Jul-2010	3	no	no	yes	no	no	no
136	HC	Dec-2009	425	Currently living with a man	26	2440	yes	2:Secondary	10 Standard	2.7			7	yes	2	2	no	4.2		no	no	no	no	yes				1: Every time	no	yes	1		yes	no		no	no contraception	no	no	yes	no	Jul-2010	4	no	no	yes	no	no	no
136	HC	Dec-2009	425	Currently living with a man	26	2440	yes	2:Secondary	10 Standard	2.7			7	yes	2	2	no	4.2		no	no	no	no	yes				1: Every time	no	yes	1		yes	no		no	no contraception	no	no	yes	no	Oct-2010	5	no	no	yes	no	no	no
136	HC	Dec-2009	425	Currently living with a man	26	2440	yes	2:Secondary	10 Standard	2.7			7	yes	2	2	no	4.2		no	no	no	no	yes				1: Every time	no	yes	1		yes	no		no	no contraception	no	no	yes	no	Nov-2010	6	no	no	yes	no	no	no
136	HC	Dec-2009	425	Currently living with a man	26	2440	yes	2:Secondary	10 Standard	2.7			7	yes	2	2	no	4.2		no	no	no	no	yes				1: Every time	no	yes	1		yes	no		no	no contraception	no	no	yes	no	Jan-2011	7	no	no	yes	no	no	no
137	ES	Dec-2009	608	Currently living with a man	35	6000	yes	2:Secondary	8 Standard	2.8		2.6		yes	3	3	no	4		no	no	no	no	yes				1: Every time	yes	no	7		yes	no		don't know	no contraception	no	no	yes	no	Dec-2009	Baseline	no	no	no	no	no	no
137	ES	Dec-2009	608	Currently living with a man	35	6000	yes	2:Secondary	8 Standard	2.8		2.6		yes	3	3	no	4		no	no	no	no	yes				1: Every time	yes	no	7		yes	no		don't know	no contraception	no	no	yes	no	Feb-2010	1	no	no	yes	no	no	no
137	ES	Dec-2009	608	Currently living with a man	35	6000	yes	2:Secondary	8 Standard	2.8		2.6		yes	3	3	no	4		no	no	no	no	yes				1: Every time	yes	no	7		yes	no		don't know	no contraception	no	no	yes	no	Apr-2010	2	no	no	yes	no	no	no
137	ES	Dec-2009	608	Currently living with a man	35	6000	yes	2:Secondary	8 Standard	2.8		2.6		yes	3	3	no	4		no	no	no	no	yes				1: Every time	yes	no	7		yes	no		don't know	no contraception	no	no	yes	no	Jun-2010	3	no	no	yes	no	no	no
137	ES	Dec-2009	608	Currently living with a man	35	6000	yes	2:Secondary	8 Standard	2.8		2.6		yes	3	3	no	4		no	no	no	no	yes				1: Every time	yes	no	7		yes	no		don't know	no contraception	no	no	yes	no	Aug-2010	4	no	no	yes	no	no	no
137	ES	Dec-2009	608	Currently living with a man	35	6000	yes	2:Secondary	8 Standard	2.8		2.6		yes	3	3	no	4		no	no	no	no	yes				1: Every time	yes	no	7		yes	no		don't know	no contraception	no	no	yes	no	Nov-2010	5	no	no	yes	no	no	no
137	ES	Dec-2009	608	Currently living with a man	35	6000	yes	2:Secondary	8 Standard	2.8		2.6		yes	3	3	no	4		no	no	no	no	yes				1: Every time	yes	no	7		yes	no		don't know	no contraception	no	no	yes	no	Jan-2011	6	no	no	yes	no	no	no
138	ES	Dec-2009	205	Never married/ never lived with a man	30	2000	no	3:College	Certificate	2.3		1.3		yes	1	1	no	6		no	no	yes	no	yes				2: Almost every time	yes	yes	1		yes	no		no	no contraception	yes		yes	no	Dec-2009	Baseline	no	no	no	no	no	no
138	ES	Dec-2009	205	Never married/ never lived with a man	30	2000	no	3:College	Certificate	2.3		1.3		yes	1	1	no	6		no	no	yes	no	yes				2: Almost every time	yes	yes	1		yes	no		no	no contraception	yes		yes	no	Mar-2010	1	no	no	no	no	no	no
138	ES	Dec-2009	205	Never married/ never lived with a man	30	2000	no	3:College	Certificate	2.3		1.3		yes	1	1	no	6		no	no	yes	no	yes				2: Almost every time	yes	yes	1		yes	no		no	no contraception	yes		yes	no	May-2010	2	no	no	yes	no	no	no
138	ES	Dec-2009	205	Never married/ never lived with a man	30	2000	no	3:College	Certificate	2.3		1.3		yes	1	1	no	6		no	no	yes	no	yes				2: Almost every time	yes	yes	1		yes	no		no	no contraception	yes		yes	no	Jul-2010	3	no	no	yes	no	no	no
138	ES	Dec-2009	205	Never married/ never lived with a man	30	2000	no	3:College	Certificate	2.3		1.3		yes	1	1	no	6		no	no	yes	no	yes				2: Almost every time	yes	yes	1		yes	no		no	no contraception	yes		yes	no	Sep-2010	4	no	no	yes	no	no	no
138	ES	Dec-2009	205	Never married/ never lived with a man	30	2000	no	3:College	Certificate	2.3		1.3		yes	1	1	no	6		no	no	yes	no	yes				2: Almost every time	yes	yes	1		yes	no		no	no contraception	yes		yes	no	Nov-2010	5	no	no	yes	no	no	no
138	ES	Dec-2009	205	Never married/ never lived with a man	30	2000	no	3:College	Certificate	2.3		1.3		yes	1	1	no	6		no	no	yes	no	yes				2: Almost every time	yes	yes	1		yes	no		no	no contraception	yes		yes	no	Jan-2011	6	no	no	yes	no	no	no
139	ES	Dec-2009	258	Previously living with a man	32	600	no	1:Primary	5 Standard	10			11	yes	4	3	yes	2		no	no	yes	no	yes				1: Every time	no	no		7	no	no		yes	no contraception	no	no	yes	no	Dec-2009	Baseline	no	no	no	no	no	no
139	ES	Dec-2009	258	Previously living with a man	32	600	no	1:Primary	5 Standard	10			11	yes	4	3	yes	2		no	no	yes	no	yes				1: Every time	no	no		7	no	no		yes	no contraception	no	no	yes	no	Feb-2010	1	no	no	yes	no	no	no
139	ES	Dec-2009	258	Previously living with a man	32	600	no	1:Primary	5 Standard	10			11	yes	4	3	yes	2		no	no	yes	no	yes				1: Every time	no	no		7	no	no		yes	no contraception	no	no	yes	no	Apr-2010	2	no	no	yes	no	no	no
139	ES	Dec-2009	258	Previously living with a man	32	600	no	1:Primary	5 Standard	10			11	yes	4	3	yes	2		no	no	yes	no	yes				1: Every time	no	no		7	no	no		yes	no contraception	no	no	yes	no	Jun-2010	3	no	no	yes	no	no	no
139	ES	Dec-2009	258	Previously living with a man	32	600	no	1:Primary	5 Standard	10			11	yes	4	3	yes	2		no	no	yes	no	yes				1: Every time	no	no		7	no	no		yes	no contraception	no	no	yes	no	Aug-2010	4	no	no	yes	no	no	no
139	ES	Dec-2009	258	Previously living with a man	32	600	no	1:Primary	5 Standard	10			11	yes	4	3	yes	2		no	no	yes	no	yes				1: Every time	no	no		7	no	no		yes	no contraception	no	no	yes	no	Dec-2010	5	no	no	yes	no	no	no
140	ES	Dec-2009	372	Currently living with a man	34	2500	yes	2:Secondary	6 Standard	5		4.7		yes	2	2	yes	5		no	no	no	yes	no		6: Depo INJ		1: Every time	yes	no	12		yes	no		don't know	no	no	no	yes	no	Dec-2009	Baseline	no	no	yes	no	no	no
140	ES	Dec-2009	372	Currently living with a man	34	2500	yes	2:Secondary	6 Standard	5		4.7		yes	2	2	yes	5		no	no	no	yes	no		6: Depo INJ		1: Every time	yes	no	12		yes	no		don't know	no	no	no	yes	no	Feb-2010	1	no	no	yes	no	no	no
140	ES	Dec-2009	372	Currently living with a man	34	2500	yes	2:Secondary	6 Standard	5		4.7		yes	2	2	yes	5		no	no	no	yes	no		6: Depo INJ		1: Every time	yes	no	12		yes	no		don't know	no	no	no	yes	no	Apr-2010	2	no	no	yes	no	no	no
140	ES	Dec-2009	372	Currently living with a man	34	2500	yes	2:Secondary	6 Standard	5		4.7		yes	2	2	yes	5		no	no	no	yes	no		6: Depo INJ		1: Every time	yes	no	12		yes	no		don't know	no	no	no	yes	no	May-2010	3	no	no	yes	no	no	no
140	ES	Dec-2009	372	Currently living with a man	34	2500	yes	2:Secondary	6 Standard	5		4.7		yes	2	2	yes	5		no	no	no	yes	no		6: Depo INJ		1: Every time	yes	no	12		yes	no		don't know	no	no	no	yes	no	Jun-2010	4	no	no	yes	no	no	no
140	ES	Dec-2009	372	Currently living with a man	34	2500	yes	2:Secondary	6 Standard	5		4.7		yes	2	2	yes	5		no	no	no	yes	no		6: Depo INJ		1: Every time	yes	no	12		yes	no		don't know	no	no	no	yes	no	Aug-2010	5	no	no	yes	no	no	no
140	ES	Dec-2009	372	Currently living with a man	34	2500	yes	2:Secondary	6 Standard	5		4.7		yes	2	2	yes	5		no	no	no	yes	no		6: Depo INJ		1: Every time	yes	no	12		yes	no		don't know	no	no	no	yes	no	Nov-2010	6	no	no	yes	no	no	no
140	ES	Dec-2009	372	Currently living with a man	34	2500	yes	2:Secondary	6 Standard	5		4.7		yes	2	2	yes	5		no	no	no	yes	no		6: Depo INJ		1: Every time	yes	no	12		yes	no		don't know	no	no	no	yes	no	Jan-2011	7	no	no	yes	no	no	no
141	ES	Dec-2009	466	Never married/ never lived with a man	35	3040	yes	2:Secondary	8 Standard	4.7		4.5		yes	3	2	no	5		no	no	no	no	yes				1: Every time	yes	yes	5		yes	no		no	no contraception	no		yes	no	Dec-2009	Baseline	no	no	no	no	no	no
141	ES	Dec-2009	466	Never married/ never lived with a man	35	3040	yes	2:Secondary	8 Standard	4.7		4.5		yes	3	2	no	5		no	no	no	no	yes				1: Every time	yes	yes	5		yes	no		no	no contraception	no		yes	no	Feb-2010	1	no	no	yes	no	no	no
142	ES	Dec-2009	266	Previously living with a man	30	2040	no	2:Secondary	9 Standard	1.8		1.7		yes	1	1	no	6		no	yes		no	yes				1: Every time	don't know	yes		9	no	no		yes	no contraception	yes		yes	no	Dec-2009	Baseline	no	no	no	no	no	no
142	ES	Dec-2009	266	Previously living with a man	30	2040	no	2:Secondary	9 Standard	1.8		1.7		yes	1	1	no	6		no	yes		no	yes				1: Every time	don't know	yes		9	no	no		yes	no contraception	yes		yes	no	Feb-2010	1	no	no	yes	no	no	no
142	ES	Dec-2009	266	Previously living with a man	30	2040	no	2:Secondary	9 Standard	1.8		1.7		yes	1	1	no	6		no	yes		no	yes				1: Every time	don't know	yes		9	no	no		yes	no contraception	yes		yes	no	Apr-2010	2	no	no	yes	no	no	no
142	ES	Dec-2009	266	Previously living with a man	30	2040	no	2:Secondary	9 Standard	1.8		1.7		yes	1	1	no	6		no	yes		no	yes				1: Every time	don't know	yes		9	no	no		yes	no contraception	yes		yes	no	Jun-2010	3	no	no	yes	no	no	no
142	ES	Dec-2009	266	Previously living with a man	30	2040	no	2:Secondary	9 Standard	1.8		1.7		yes	1	1	no	6		no	yes		no	yes				1: Every time	don't know	yes		9	no	no		yes	no contraception	yes		yes	no	Jul-2010	4	no	no	yes	no	no	no
142	ES	Dec-2009	266	Previously living with a man	30	2040	no	2:Secondary	9 Standard	1.8		1.7		yes	1	1	no	6		no	yes		no	yes				1: Every time	don't know	yes		9	no	no		yes	no contraception	yes		yes	no	Aug-2010	5	no	no	yes	no	no	no
142	ES	Dec-2009	266	Previously living with a man	30	2040	no	2:Secondary	9 Standard	1.8		1.7		yes	1	1	no	6		no	yes		no	yes				1: Every time	don't know	yes		9	no	no		yes	no contraception	yes		yes	no	Oct-2010	6	no	no	yes	no	no	no
142	ES	Dec-2009	266	Previously living with a man	30	2040	no	2:Secondary	9 Standard	1.8		1.7		yes	1	1	no	6		no	yes		no	yes				1: Every time	don't know	yes		9	no	no		yes	no contraception	yes		yes	no	Dec-2010	7	no	no	yes	no	no	no
143	ES	Dec-2009	362	Never married/ never lived with a man	26	4000	yes	3:College	Diploma	1.6		1.5		yes	0	0	yes	1.2		no	yes		no	yes				2: Almost every time	yes	no	2		yes	no		yes	no contraception	yes		yes	yes	Dec-2009	Baseline	no	no	no	no	no	no
143	ES	Dec-2009	362	Never married/ never lived with a man	26	4000	yes	3:College	Diploma	1.6		1.5		yes	0	0	yes	1.2		no	yes		no	yes				2: Almost every time	yes	no	2		yes	no		yes	no contraception	yes		yes	yes	Mar-2010	1	no	no	yes	no	no	no
143	ES	Dec-2009	362	Never married/ never lived with a man	26	4000	yes	3:College	Diploma	1.6		1.5		yes	0	0	yes	1.2		no	yes		no	yes				2: Almost every time	yes	no	2		yes	no		yes	no contraception	yes		yes	yes	Mar-2010	2	yes	no	yes	no	no	no
143	ES	Dec-2009	362	Never married/ never lived with a man	26	4000	yes	3:College	Diploma	1.6		1.5		yes	0	0	yes	1.2		no	yes		no	yes				2: Almost every time	yes	no	2		yes	no		yes	no contraception	yes		yes	yes	Mar-2010	3	no					no
143	ES	Dec-2009	362	Never married/ never lived with a man	26	4000	yes	3:College	Diploma	1.6		1.5		yes	0	0	yes	1.2		no	yes		no	yes				2: Almost every time	yes	no	2		yes	no		yes	no contraception	yes		yes	yes	May-2010	4	no	no	yes	no	no	no
143	ES	Dec-2009	362	Never married/ never lived with a man	26	4000	yes	3:College	Diploma	1.6		1.5		yes	0	0	yes	1.2		no	yes		no	yes				2: Almost every time	yes	no	2		yes	no		yes	no contraception	yes		yes	yes	May-2010	5	no	no	yes	no	no	no
143	ES	Dec-2009	362	Never married/ never lived with a man	26	4000	yes	3:College	Diploma	1.6		1.5		yes	0	0	yes	1.2		no	yes		no	yes				2: Almost every time	yes	no	2		yes	no		yes	no contraception	yes		yes	yes	Jul-2010	6	no	no	yes	no	no	no
143	ES	Dec-2009	362	Never married/ never lived with a man	26	4000	yes	3:College	Diploma	1.6		1.5		yes	0	0	yes	1.2		no	yes		no	yes				2: Almost every time	yes	no	2		yes	no		yes	no contraception	yes		yes	yes	Sep-2010	7	no	no	yes	no	no	no
143	ES	Dec-2009	362	Never married/ never lived with a man	26	4000	yes	3:College	Diploma	1.6		1.5		yes	0	0	yes	1.2		no	yes		no	yes				2: Almost every time	yes	no	2		yes	no		yes	no contraception	yes		yes	yes	Nov-2010	8	no	no	yes	no	no	no
143	ES	Dec-2009	362	Never married/ never lived with a man	26	4000	yes	3:College	Diploma	1.6		1.5		yes	0	0	yes	1.2		no	yes		no	yes				2: Almost every time	yes	no	2		yes	no		yes	no contraception	yes		yes	yes	Jan-2011	9	no	no	no	no	no	no
144	ES	Dec-2009	842	Never married/ never lived with a man	28	5000	yes	2:Secondary	10 Standard	10		5.7		yes	2	2	no	1		no	no	yes	no	yes				3: Sometimes	don't know	yes	6		no	no		yes	no contraception	no	no	yes	yes	Dec-2009	Baseline	no	no	no	no	no	no
144	ES	Dec-2009	842	Never married/ never lived with a man	28	5000	yes	2:Secondary	10 Standard	10		5.7		yes	2	2	no	1		no	no	yes	no	yes				3: Sometimes	don't know	yes	6		no	no		yes	no contraception	no	no	yes	yes	Mar-2010	1	no	no	yes	yes	no	no
144	ES	Dec-2009	842	Never married/ never lived with a man	28	5000	yes	2:Secondary	10 Standard	10		5.7		yes	2	2	no	1		no	no	yes	no	yes				3: Sometimes	don't know	yes	6		no	no		yes	no contraception	no	no	yes	yes	May-2010	2	no	no	yes	no	no	no
144	ES	Dec-2009	842	Never married/ never lived with a man	28	5000	yes	2:Secondary	10 Standard	10		5.7		yes	2	2	no	1		no	no	yes	no	yes				3: Sometimes	don't know	yes	6		no	no		yes	no contraception	no	no	yes	yes	Jul-2010	3	no	no	yes	yes	no	no
144	ES	Dec-2009	842	Never married/ never lived with a man	28	5000	yes	2:Secondary	10 Standard	10		5.7		yes	2	2	no	1		no	no	yes	no	yes				3: Sometimes	don't know	yes	6		no	no		yes	no contraception	no	no	yes	yes	Sep-2010	4	no	no	yes	yes	no	no
144	ES	Dec-2009	842	Never married/ never lived with a man	28	5000	yes	2:Secondary	10 Standard	10		5.7		yes	2	2	no	1		no	no	yes	no	yes				3: Sometimes	don't know	yes	6		no	no		yes	no contraception	no	no	yes	yes	Oct-2010	5	no	no	yes	yes	no	no
144	ES	Dec-2009	842	Never married/ never lived with a man	28	5000	yes	2:Secondary	10 Standard	10		5.7		yes	2	2	no	1		no	no	yes	no	yes				3: Sometimes	don't know	yes	6		no	no		yes	no contraception	no	no	yes	yes	Jan-2011	6	no	no	no	no	no	no
145	ES	Dec-2009	329	Separated/Divorced	30	2200	yes	2:Secondary	10 Standard	1.5		1.3		no	0	0	no			no	yes		no	no	6			1: Every time		no				no			no contraception	yes		yes	no	Dec-2009	Baseline	no	no	no	no	no	no
145	ES	Dec-2009	329	Separated/Divorced	30	2200	yes	2:Secondary	10 Standard	1.5		1.3		no	0	0	no			no	yes		no	no	6			1: Every time		no				no			no contraception	yes		yes	no	Apr-2010	1	no	no	yes	no	no	no
145	ES	Dec-2009	329	Separated/Divorced	30	2200	yes	2:Secondary	10 Standard	1.5		1.3		no	0	0	no			no	yes		no	no	6			1: Every time		no				no			no contraception	yes		yes	no	Jun-2010	2	no	no	yes	no	no	no
145	ES	Dec-2009	329	Separated/Divorced	30	2200	yes	2:Secondary	10 Standard	1.5		1.3		no	0	0	no			no	yes		no	no	6			1: Every time		no				no			no contraception	yes		yes	no	Aug-2010	3	no	no	yes	no	no	no
145	ES	Dec-2009	329	Separated/Divorced	30	2200	yes	2:Secondary	10 Standard	1.5		1.3		no	0	0	no			no	yes		no	no	6			1: Every time		no				no			no contraception	yes		yes	no	Oct-2010	4	no	no	yes	no	no	no
145	ES	Dec-2009	329	Separated/Divorced	30	2200	yes	2:Secondary	10 Standard	1.5		1.3		no	0	0	no			no	yes		no	no	6			1: Every time		no				no			no contraception	yes		yes	no	Dec-2010	5	no	no	yes	no	no	no
145	ES	Dec-2009	329	Separated/Divorced	30	2200	yes	2:Secondary	10 Standard	1.5		1.3		no	0	0	no			no	yes		no	no	6			1: Every time		no				no			no contraception	yes		yes	no	Jan-2011	6	no	no	yes	no	no	no
146	HC	Jan-2010	377	Currently married	32	1000	no	2:Secondary	10 Standard	1.8		1.3		yes	1	1	no	3.5		no	yes		yes	yes		6: Depo INJ		4: Never	don't know	no	6		no	no		yes	no	yes		yes	no	Jan-2010	Baseline	no	no	yes	no	no	no
146	HC	Jan-2010	377	Currently married	32	1000	no	2:Secondary	10 Standard	1.8		1.3		yes	1	1	no	3.5		no	yes		yes	yes		6: Depo INJ		4: Never	don't know	no	6		no	no		yes	no	yes		yes	no	Mar-2010	1	no	no	no	no	no	no
146	HC	Jan-2010	377	Currently married	32	1000	no	2:Secondary	10 Standard	1.8		1.3		yes	1	1	no	3.5		no	yes		yes	yes		6: Depo INJ		4: Never	don't know	no	6		no	no		yes	no	yes		yes	no	Mar-2010	2	no	no	no	no	no	no
146	HC	Jan-2010	377	Currently married	32	1000	no	2:Secondary	10 Standard	1.8		1.3		yes	1	1	no	3.5		no	yes		yes	yes		6: Depo INJ		4: Never	don't know	no	6		no	no		yes	no	yes		yes	no	May-2010	3	no	no	yes	yes	no	no
146	HC	Jan-2010	377	Currently married	32	1000	no	2:Secondary	10 Standard	1.8		1.3		yes	1	1	no	3.5		no	yes		yes	yes		6: Depo INJ		4: Never	don't know	no	6		no	no		yes	no	yes		yes	no	Aug-2010	4	no	no	yes	yes	no	no
146	HC	Jan-2010	377	Currently married	32	1000	no	2:Secondary	10 Standard	1.8		1.3		yes	1	1	no	3.5		no	yes		yes	yes		6: Depo INJ		4: Never	don't know	no	6		no	no		yes	no	yes		yes	no	Sep-2010	5	no	no	yes	yes	no	no
146	HC	Jan-2010	377	Currently married	32	1000	no	2:Secondary	10 Standard	1.8		1.3		yes	1	1	no	3.5		no	yes		yes	yes		6: Depo INJ		4: Never	don't know	no	6		no	no		yes	no	yes		yes	no	Sep-2010	6	no	no	yes	yes	no	no
146	HC	Jan-2010	377	Currently married	32	1000	no	2:Secondary	10 Standard	1.8		1.3		yes	1	1	no	3.5		no	yes		yes	yes		6: Depo INJ		4: Never	don't know	no	6		no	no		yes	no	yes		yes	no	Jan-2011	7	no	no	yes	yes	no	no
147	ES	Dec-2009	274	Previously living with a man	31	1000	no	3:College	Diploma	2.4		2.4		yes	3	3	yes	1.3		no	no	no	no	no	1			1: Every time	yes	no	3		yes	no		no	no contraception	yes		yes	no	Dec-2009	Baseline	no	no	no	no	no	no
147	ES	Dec-2009	274	Previously living with a man	31	1000	no	3:College	Diploma	2.4		2.4		yes	3	3	yes	1.3		no	no	no	no	no	1			1: Every time	yes	no	3		yes	no		no	no contraception	yes		yes	no	Mar-2010	1	no	no	yes	no	no	no
148	ES	Jan-2010	498	Never married/ never lived with a man	35	2540	yes	2:Secondary	9 Standard	4		3.9		yes	2	2	no	11		no	no	no	no	no	1			1: Every time	yes	yes	3		yes	no		don't know	no contraception	no	no	yes	no	Jan-2010	Baseline	no	no	no	no	no	no
148	ES	Jan-2010	498	Never married/ never lived with a man	35	2540	yes	2:Secondary	9 Standard	4		3.9		yes	2	2	no	11		no	no	no	no	no	1			1: Every time	yes	yes	3		yes	no		don't know	no contraception	no	no	yes	no	Mar-2010	1	no	no	yes	no	no	no
148	ES	Jan-2010	498	Never married/ never lived with a man	35	2540	yes	2:Secondary	9 Standard	4		3.9		yes	2	2	no	11		no	no	no	no	no	1			1: Every time	yes	yes	3		yes	no		don't know	no contraception	no	no	yes	no	May-2010	2	no	no	yes	no	no	no
148	ES	Jan-2010	498	Never married/ never lived with a man	35	2540	yes	2:Secondary	9 Standard	4		3.9		yes	2	2	no	11		no	no	no	no	no	1			1: Every time	yes	yes	3		yes	no		don't know	no contraception	no	no	yes	no	Jul-2010	3	no	no	yes	no	no	no
148	ES	Jan-2010	498	Never married/ never lived with a man	35	2540	yes	2:Secondary	9 Standard	4		3.9		yes	2	2	no	11		no	no	no	no	no	1			1: Every time	yes	yes	3		yes	no		don't know	no contraception	no	no	yes	no	Sep-2010	4	no	no	yes	no	no	no
148	ES	Jan-2010	498	Never married/ never lived with a man	35	2540	yes	2:Secondary	9 Standard	4		3.9		yes	2	2	no	11		no	no	no	no	no	1			1: Every time	yes	yes	3		yes	no		don't know	no contraception	no	no	yes	no	Nov-2010	5	no	no	no	no	no	no
148	ES	Jan-2010	498	Never married/ never lived with a man	35	2540	yes	2:Secondary	9 Standard	4		3.9		yes	2	2	no	11		no	no	no	no	no	1			1: Every time	yes	yes	3		yes	no		don't know	no contraception	no	no	yes	no	Jan-2011	6	no	no	yes	no	no	no
149	EH	Jan-2010	784	Never married/ never lived with a man	30	1240	yes	3:College	Certificate	4.1		4		yes	1	1	no	1		no	yes		yes	yes		7: Nuristerate INJ		1: Every time	no	yes	2		no	no		yes	no	no	no	yes	no	Jan-2010	Baseline	no	no	yes	no	no	no
149	EH	Jan-2010	784	Never married/ never lived with a man	30	1240	yes	3:College	Certificate	4.1		4		yes	1	1	no	1		no	yes		yes	yes		7: Nuristerate INJ		1: Every time	no	yes	2		no	no		yes	no	no	no	yes	no	Feb-2010	1	no	yes	no	no	no	no
149	EH	Jan-2010	784	Never married/ never lived with a man	30	1240	yes	3:College	Certificate	4.1		4		yes	1	1	no	1		no	yes		yes	yes		7: Nuristerate INJ		1: Every time	no	yes	2		no	no		yes	no	no	no	yes	no	Mar-2010	2	no	yes	no	no	no	no
149	EH	Jan-2010	784	Never married/ never lived with a man	30	1240	yes	3:College	Certificate	4.1		4		yes	1	1	no	1		no	yes		yes	yes		7: Nuristerate INJ		1: Every time	no	yes	2		no	no		yes	no	no	no	yes	no	Jun-2010	3	no	yes	yes	no	no	no
149	EH	Jan-2010	784	Never married/ never lived with a man	30	1240	yes	3:College	Certificate	4.1		4		yes	1	1	no	1		no	yes		yes	yes		7: Nuristerate INJ		1: Every time	no	yes	2		no	no		yes	no	no	no	yes	no	Aug-2010	4	no	yes	no	no	no	no
149	EH	Jan-2010	784	Never married/ never lived with a man	30	1240	yes	3:College	Certificate	4.1		4		yes	1	1	no	1		no	yes		yes	yes		7: Nuristerate INJ		1: Every time	no	yes	2		no	no		yes	no	no	no	yes	no	Sep-2010	5	no	yes	yes	no	no	no
149	EH	Jan-2010	784	Never married/ never lived with a man	30	1240	yes	3:College	Certificate	4.1		4		yes	1	1	no	1		no	yes		yes	yes		7: Nuristerate INJ		1: Every time	no	yes	2		no	no		yes	no	no	no	yes	no	Nov-2010	6	no	yes	yes	no	no	no
149	EH	Jan-2010	784	Never married/ never lived with a man	30	1240	yes	3:College	Certificate	4.1		4		yes	1	1	no	1		no	yes		yes	yes		7: Nuristerate INJ		1: Every time	no	yes	2		no	no		yes	no	no	no	yes	no	Jan-2011	7	no	yes	yes	no	no	no
150	ES	Jan-2010	356	Currently living with a man	31	1500	yes	2:Secondary	9 Standard	4.5		2.5		yes	3	3	yes	4		no	no	no	yes	yes		6: Depo INJ		3: Sometimes	no	no	12		yes	no		no	no	no	no	yes	no	Jan-2010	Baseline	no	no	yes	no	no	no
150	ES	Jan-2010	356	Currently living with a man	31	1500	yes	2:Secondary	9 Standard	4.5		2.5		yes	3	3	yes	4		no	no	no	yes	yes		6: Depo INJ		3: Sometimes	no	no	12		yes	no		no	no	no	no	yes	no	Mar-2010	1	no	no	yes	no	no	no
150	ES	Jan-2010	356	Currently living with a man	31	1500	yes	2:Secondary	9 Standard	4.5		2.5		yes	3	3	yes	4		no	no	no	yes	yes		6: Depo INJ		3: Sometimes	no	no	12		yes	no		no	no	no	no	yes	no	May-2010	2	no	no	yes	no	no	no
150	ES	Jan-2010	356	Currently living with a man	31	1500	yes	2:Secondary	9 Standard	4.5		2.5		yes	3	3	yes	4		no	no	no	yes	yes		6: Depo INJ		3: Sometimes	no	no	12		yes	no		no	no	no	no	yes	no	Jul-2010	3	no	no	yes	no	no	no
150	ES	Jan-2010	356	Currently living with a man	31	1500	yes	2:Secondary	9 Standard	4.5		2.5		yes	3	3	yes	4		no	no	no	yes	yes		6: Depo INJ		3: Sometimes	no	no	12		yes	no		no	no	no	no	yes	no	Oct-2010	4	no	no	yes	no	no	no
150	ES	Jan-2010	356	Currently living with a man	31	1500	yes	2:Secondary	9 Standard	4.5		2.5		yes	3	3	yes	4		no	no	no	yes	yes		6: Depo INJ		3: Sometimes	no	no	12		yes	no		no	no	no	no	yes	no	Oct-2010	5	no	no	yes	no	no	no
150	ES	Jan-2010	356	Currently living with a man	31	1500	yes	2:Secondary	9 Standard	4.5		2.5		yes	3	3	yes	4		no	no	no	yes	yes		6: Depo INJ		3: Sometimes	no	no	12		yes	no		no	no	no	no	yes	no	Dec-2010	6	no	no	yes	no	no	no
150	ES	Jan-2010	356	Currently living with a man	31	1500	yes	2:Secondary	9 Standard	4.5		2.5		yes	3	3	yes	4		no	no	no	yes	yes		6: Depo INJ		3: Sometimes	no	no	12		yes	no		no	no	no	no	yes	no	Feb-2011	7	no	no	yes	no	no	no
151	ES	Jan-2010	594	Never married/ never lived with a man	33	1500	yes	2:Secondary	10 Standard	2.5		1.5		yes	1	1	no		3	no	no	not sure	yes	no	3	4: Male condom	5: Female condom	1: Every time	yes	no	4		yes	no		yes	yes	no	no	yes	no	Jan-2010	Baseline	no	no	yes	no	no	no
151	ES	Jan-2010	594	Never married/ never lived with a man	33	1500	yes	2:Secondary	10 Standard	2.5		1.5		yes	1	1	no		3	no	no	not sure	yes	no	3	4: Male condom	5: Female condom	1: Every time	yes	no	4		yes	no		yes	yes	no	no	yes	no	May-2010	1	no	no	no	no	no	no
151	ES	Jan-2010	594	Never married/ never lived with a man	33	1500	yes	2:Secondary	10 Standard	2.5		1.5		yes	1	1	no		3	no	no	not sure	yes	no	3	4: Male condom	5: Female condom	1: Every time	yes	no	4		yes	no		yes	yes	no	no	yes	no	Aug-2010	2	no	no	yes	no	no	no
151	ES	Jan-2010	594	Never married/ never lived with a man	33	1500	yes	2:Secondary	10 Standard	2.5		1.5		yes	1	1	no		3	no	no	not sure	yes	no	3	4: Male condom	5: Female condom	1: Every time	yes	no	4		yes	no		yes	yes	no	no	yes	no	Oct-2010	3	no	no	yes	no	no	no
151	ES	Jan-2010	594	Never married/ never lived with a man	33	1500	yes	2:Secondary	10 Standard	2.5		1.5		yes	1	1	no		3	no	no	not sure	yes	no	3	4: Male condom	5: Female condom	1: Every time	yes	no	4		yes	no		yes	yes	no	no	yes	no	Dec-2010	4	no	no	yes	no	no	no
151	ES	Jan-2010	594	Never married/ never lived with a man	33	1500	yes	2:Secondary	10 Standard	2.5		1.5		yes	1	1	no		3	no	no	not sure	yes	no	3	4: Male condom	5: Female condom	1: Every time	yes	no	4		yes	no		yes	yes	no	no	yes	no	Feb-2011	5	no	no	yes	no	no	no
152	ES	Jan-2010	610	Currently living with a man	28	500	yes	2:Secondary	10 Standard	5		4.3		yes	1	1	no	11		no	yes		no	yes				4: Never	yes	no	8		yes	yes	a: Current	yes	no contraception	yes		yes	no	Jan-2010	Baseline	no	no	no	no	no	no
152	ES	Jan-2010	610	Currently living with a man	28	500	yes	2:Secondary	10 Standard	5		4.3		yes	1	1	no	11		no	yes		no	yes				4: Never	yes	no	8		yes	yes	a: Current	yes	no contraception	yes		yes	no	Mar-2010	1	no	no	no	no	no	no
152	ES	Jan-2010	610	Currently living with a man	28	500	yes	2:Secondary	10 Standard	5		4.3		yes	1	1	no	11		no	yes		no	yes				4: Never	yes	no	8		yes	yes	a: Current	yes	no contraception	yes		yes	no	May-2010	2	no	no	yes	no	no	no
152	ES	Jan-2010	610	Currently living with a man	28	500	yes	2:Secondary	10 Standard	5		4.3		yes	1	1	no	11		no	yes		no	yes				4: Never	yes	no	8		yes	yes	a: Current	yes	no contraception	yes		yes	no	Jul-2010	3	no	no	yes	no	no	no
152	ES	Jan-2010	610	Currently living with a man	28	500	yes	2:Secondary	10 Standard	5		4.3		yes	1	1	no	11		no	yes		no	yes				4: Never	yes	no	8		yes	yes	a: Current	yes	no contraception	yes		yes	no	Sep-2010	4	no	no	yes	no	no	no
152	ES	Jan-2010	610	Currently living with a man	28	500	yes	2:Secondary	10 Standard	5		4.3		yes	1	1	no	11		no	yes		no	yes				4: Never	yes	no	8		yes	yes	a: Current	yes	no contraception	yes		yes	no	Oct-2010	5	no	no	yes	no	no	no
152	ES	Jan-2010	610	Currently living with a man	28	500	yes	2:Secondary	10 Standard	5		4.3		yes	1	1	no	11		no	yes		no	yes				4: Never	yes	no	8		yes	yes	a: Current	yes	no contraception	yes		yes	no	Dec-2010	6	no	no	yes	no	no	no
152	ES	Jan-2010	610	Currently living with a man	28	500	yes	2:Secondary	10 Standard	5		4.3		yes	1	1	no	11		no	yes		no	yes				4: Never	yes	no	8		yes	yes	a: Current	yes	no contraception	yes		yes	no	Mar-2011	7	no	no	no	no	no	no
153	ES	Jan-2010	312	Never married/ never lived with a man	29	400	no	2:Secondary	10 Standard	1.3		1.1		yes	2	2	yes	1		no	no	no	yes	yes		6: Depo INJ		2: Almost every time	yes	yes	8		yes	no		yes	no	yes		yes	no	Jan-2010	Baseline	no	no	yes	no	no	no
153	ES	Jan-2010	312	Never married/ never lived with a man	29	400	no	2:Secondary	10 Standard	1.3		1.1		yes	2	2	yes	1		no	no	no	yes	yes		6: Depo INJ		2: Almost every time	yes	yes	8		yes	no		yes	no	yes		yes	no	Mar-2010	1	no	no	yes	no	no	no
153	ES	Jan-2010	312	Never married/ never lived with a man	29	400	no	2:Secondary	10 Standard	1.3		1.1		yes	2	2	yes	1		no	no	no	yes	yes		6: Depo INJ		2: Almost every time	yes	yes	8		yes	no		yes	no	yes		yes	no	May-2010	2	no	no	yes	no	no	no
153	ES	Jan-2010	312	Never married/ never lived with a man	29	400	no	2:Secondary	10 Standard	1.3		1.1		yes	2	2	yes	1		no	no	no	yes	yes		6: Depo INJ		2: Almost every time	yes	yes	8		yes	no		yes	no	yes		yes	no	Jul-2010	3	no	no	yes	no	no	no
153	ES	Jan-2010	312	Never married/ never lived with a man	29	400	no	2:Secondary	10 Standard	1.3		1.1		yes	2	2	yes	1		no	no	no	yes	yes		6: Depo INJ		2: Almost every time	yes	yes	8		yes	no		yes	no	yes		yes	no	Sep-2010	4	no	no	yes	no	no	no
153	ES	Jan-2010	312	Never married/ never lived with a man	29	400	no	2:Secondary	10 Standard	1.3		1.1		yes	2	2	yes	1		no	no	no	yes	yes		6: Depo INJ		2: Almost every time	yes	yes	8		yes	no		yes	no	yes		yes	no	Nov-2010	5	no	no	yes	no	no	no
153	ES	Jan-2010	312	Never married/ never lived with a man	29	400	no	2:Secondary	10 Standard	1.3		1.1		yes	2	2	yes	1		no	no	no	yes	yes		6: Depo INJ		2: Almost every time	yes	yes	8		yes	no		yes	no	yes		yes	no	Jan-2011	6	no	no	yes	no	no	no
154	ES	Jan-2010	608	Never married/ never lived with a man	23	2380	yes	3:College	Certificate	3		2.4		yes	2	2	yes	2.7		no	no		yes	no	8	1: COC pill	9: Unknown INJ	1: Every time	don't know	yes	7		yes	no		don't know	no	no		yes	no	Jan-2010	Baseline	no	no	yes	yes	no	no
154	ES	Jan-2010	608	Never married/ never lived with a man	23	2380	yes	3:College	Certificate	3		2.4		yes	2	2	yes	2.7		no	no		yes	no	8	1: COC pill	9: Unknown INJ	1: Every time	don't know	yes	7		yes	no		don't know	no	no		yes	no	Mar-2010	1	no	no	yes	yes	no	no
154	ES	Jan-2010	608	Never married/ never lived with a man	23	2380	yes	3:College	Certificate	3		2.4		yes	2	2	yes	2.7		no	no		yes	no	8	1: COC pill	9: Unknown INJ	1: Every time	don't know	yes	7		yes	no		don't know	no	no		yes	no	May-2010	2	no	no	yes	yes	no	no
154	ES	Jan-2010	608	Never married/ never lived with a man	23	2380	yes	3:College	Certificate	3		2.4		yes	2	2	yes	2.7		no	no		yes	no	8	1: COC pill	9: Unknown INJ	1: Every time	don't know	yes	7		yes	no		don't know	no	no		yes	no	Jul-2010	3	no	no	yes	yes	no	no
154	ES	Jan-2010	608	Never married/ never lived with a man	23	2380	yes	3:College	Certificate	3		2.4		yes	2	2	yes	2.7		no	no		yes	no	8	1: COC pill	9: Unknown INJ	1: Every time	don't know	yes	7		yes	no		don't know	no	no		yes	no	Sep-2010	4	no	no	yes	yes	no	no
154	ES	Jan-2010	608	Never married/ never lived with a man	23	2380	yes	3:College	Certificate	3		2.4		yes	2	2	yes	2.7		no	no		yes	no	8	1: COC pill	9: Unknown INJ	1: Every time	don't know	yes	7		yes	no		don't know	no	no		yes	no	Nov-2010	5	no	no	yes	yes	no	no
154	ES	Jan-2010	608	Never married/ never lived with a man	23	2380	yes	3:College	Certificate	3		2.4		yes	2	2	yes	2.7		no	no		yes	no	8	1: COC pill	9: Unknown INJ	1: Every time	don't know	yes	7		yes	no		don't know	no	no		yes	no	Jan-2011	6	no	no	yes	yes	no	no
155	ES	Jan-2010	572	Never married/ never lived with a man	35	1740	yes	2:Secondary	10 Standard	3		2.9		yes	3	3	yes	2		no	no	no	no	yes				1: Every time	no	yes	5		no	no		don't know	no contraception	no	no	yes	no	Jan-2010	Baseline	no	no	no	no	no	no
155	ES	Jan-2010	572	Never married/ never lived with a man	35	1740	yes	2:Secondary	10 Standard	3		2.9		yes	3	3	yes	2		no	no	no	no	yes				1: Every time	no	yes	5		no	no		don't know	no contraception	no	no	yes	no	Mar-2010	1	no	no	yes	no	no	no
155	ES	Jan-2010	572	Never married/ never lived with a man	35	1740	yes	2:Secondary	10 Standard	3		2.9		yes	3	3	yes	2		no	no	no	no	yes				1: Every time	no	yes	5		no	no		don't know	no contraception	no	no	yes	no	May-2010	2	no	no	yes	no	no	no
155	ES	Jan-2010	572	Never married/ never lived with a man	35	1740	yes	2:Secondary	10 Standard	3		2.9		yes	3	3	yes	2		no	no	no	no	yes				1: Every time	no	yes	5		no	no		don't know	no contraception	no	no	yes	no	Jul-2010	3	no	no	yes	no	no	no
155	ES	Jan-2010	572	Never married/ never lived with a man	35	1740	yes	2:Secondary	10 Standard	3		2.9		yes	3	3	yes	2		no	no	no	no	yes				1: Every time	no	yes	5		no	no		don't know	no contraception	no	no	yes	no	Sep-2010	4	no	no	yes	no	no	no
155	ES	Jan-2010	572	Never married/ never lived with a man	35	1740	yes	2:Secondary	10 Standard	3		2.9		yes	3	3	yes	2		no	no	no	no	yes				1: Every time	no	yes	5		no	no		don't know	no contraception	no	no	yes	no	Nov-2010	5	no	no	yes	no	no	no
155	ES	Jan-2010	572	Never married/ never lived with a man	35	1740	yes	2:Secondary	10 Standard	3		2.9		yes	3	3	yes	2		no	no	no	no	yes				1: Every time	no	yes	5		no	no		don't know	no contraception	no	no	yes	no	Jan-2011	6	no	no	yes	no	no	no
156	ES	Jan-2010	622	Never married/ never lived with a man	28	2000	yes	1:Primary	5 Standard	9		3.3		yes	2	2	yes	9		no	no	no	yes	yes		1: COC pill		1: Every time	yes	no	12		yes	no	.	no	no	yes	no	yes	no	Jan-2010	Baseline	no	no	yes	yes	no	no
156	ES	Jan-2010	622	Never married/ never lived with a man	28	2000	yes	1:Primary	5 Standard	9		3.3		yes	2	2	yes	9		no	no	no	yes	yes		1: COC pill		1: Every time	yes	no	12		yes	no	.	no	no	yes	no	yes	no	Mar-2010	1	no	no	yes	yes	no	no
156	ES	Jan-2010	622	Never married/ never lived with a man	28	2000	yes	1:Primary	5 Standard	9		3.3		yes	2	2	yes	9		no	no	no	yes	yes		1: COC pill		1: Every time	yes	no	12		yes	no	.	no	no	yes	no	yes	no	May-2010	2	no	no	yes	yes	no	no
156	ES	Jan-2010	622	Never married/ never lived with a man	28	2000	yes	1:Primary	5 Standard	9		3.3		yes	2	2	yes	9		no	no	no	yes	yes		1: COC pill		1: Every time	yes	no	12		yes	no	.	no	no	yes	no	yes	no	Jul-2010	3	no	no	yes	yes	no	no
156	ES	Jan-2010	622	Never married/ never lived with a man	28	2000	yes	1:Primary	5 Standard	9		3.3		yes	2	2	yes	9		no	no	no	yes	yes		1: COC pill		1: Every time	yes	no	12		yes	no	.	no	no	yes	no	yes	no	Oct-2010	4	no	no	yes	yes	no	no
156	ES	Jan-2010	622	Never married/ never lived with a man	28	2000	yes	1:Primary	5 Standard	9		3.3		yes	2	2	yes	9		no	no	no	yes	yes		1: COC pill		1: Every time	yes	no	12		yes	no	.	no	no	yes	no	yes	no	Nov-2010	5	no	no	yes	no	no	no
156	ES	Jan-2010	622	Never married/ never lived with a man	28	2000	yes	1:Primary	5 Standard	9		3.3		yes	2	2	yes	9		no	no	no	yes	yes		1: COC pill		1: Every time	yes	no	12		yes	no	.	no	no	yes	no	yes	no	Feb-2011	6	no	no	yes	no	no	no
157	ES	Jan-2010	407	Currently living with a man	33	4000	yes	2:Secondary	9 Standard	1.9		1.6		yes	2	2	yes	1.4		no	no	yes	no	yes				1: Every time	yes	no	6		yes	no		yes	no contraception	no	no	yes	no	Jan-2010	Baseline	no	no	no	no	no	no
157	ES	Jan-2010	407	Currently living with a man	33	4000	yes	2:Secondary	9 Standard	1.9		1.6		yes	2	2	yes	1.4		no	no	yes	no	yes				1: Every time	yes	no	6		yes	no		yes	no contraception	no	no	yes	no	Jan-2010	1	no	no	yes	no	no	no
157	ES	Jan-2010	407	Currently living with a man	33	4000	yes	2:Secondary	9 Standard	1.9		1.6		yes	2	2	yes	1.4		no	no	yes	no	yes				1: Every time	yes	no	6		yes	no		yes	no contraception	no	no	yes	no	May-2010	2	no	no	yes	yes	no	no
157	ES	Jan-2010	407	Currently living with a man	33	4000	yes	2:Secondary	9 Standard	1.9		1.6		yes	2	2	yes	1.4		no	no	yes	no	yes				1: Every time	yes	no	6		yes	no		yes	no contraception	no	no	yes	no	Jul-2010	3	no	no	yes	yes	no	no
157	ES	Jan-2010	407	Currently living with a man	33	4000	yes	2:Secondary	9 Standard	1.9		1.6		yes	2	2	yes	1.4		no	no	yes	no	yes				1: Every time	yes	no	6		yes	no		yes	no contraception	no	no	yes	no	Sep-2010	4	no	no	yes	no	no	no
157	ES	Jan-2010	407	Currently living with a man	33	4000	yes	2:Secondary	9 Standard	1.9		1.6		yes	2	2	yes	1.4		no	no	yes	no	yes				1: Every time	yes	no	6		yes	no		yes	no contraception	no	no	yes	no	Nov-2010	5	no	yes	yes	no	no	no
157	ES	Jan-2010	407	Currently living with a man	33	4000	yes	2:Secondary	9 Standard	1.9		1.6		yes	2	2	yes	1.4		no	no	yes	no	yes				1: Every time	yes	no	6		yes	no		yes	no contraception	no	no	yes	no	Jan-2011	6	no	yes	yes	no	no	no
158	ES	Jan-2010	275	Currently living with a man	28	1600	yes	2:Secondary	9 Standard	2.6		1.3		yes	2	2	yes	2.4		yes		yes	yes	yes		6: Depo INJ		1: Every time	yes	no	5		yes	no		don't know	no	yes		yes	no	Jan-2010	Baseline	no	yes	yes	no	no	no
158	ES	Jan-2010	275	Currently living with a man	28	1600	yes	2:Secondary	9 Standard	2.6		1.3		yes	2	2	yes	2.4		yes		yes	yes	yes		6: Depo INJ		1: Every time	yes	no	5		yes	no		don't know	no	yes		yes	no	Mar-2010	1	no	no	yes	no	no	no
158	ES	Jan-2010	275	Currently living with a man	28	1600	yes	2:Secondary	9 Standard	2.6		1.3		yes	2	2	yes	2.4		yes		yes	yes	yes		6: Depo INJ		1: Every time	yes	no	5		yes	no		don't know	no	yes		yes	no	May-2010	2	no	no	yes	no	no	no
158	ES	Jan-2010	275	Currently living with a man	28	1600	yes	2:Secondary	9 Standard	2.6		1.3		yes	2	2	yes	2.4		yes		yes	yes	yes		6: Depo INJ		1: Every time	yes	no	5		yes	no		don't know	no	yes		yes	no	Jul-2010	3	no	no	yes	no	no	no
158	ES	Jan-2010	275	Currently living with a man	28	1600	yes	2:Secondary	9 Standard	2.6		1.3		yes	2	2	yes	2.4		yes		yes	yes	yes		6: Depo INJ		1: Every time	yes	no	5		yes	no		don't know	no	yes		yes	no	Sep-2010	4	no	no	yes	no	no	no
158	ES	Jan-2010	275	Currently living with a man	28	1600	yes	2:Secondary	9 Standard	2.6		1.3		yes	2	2	yes	2.4		yes		yes	yes	yes		6: Depo INJ		1: Every time	yes	no	5		yes	no		don't know	no	yes		yes	no	Oct-2010	5	no	no	yes	no	no	no
158	ES	Jan-2010	275	Currently living with a man	28	1600	yes	2:Secondary	9 Standard	2.6		1.3		yes	2	2	yes	2.4		yes		yes	yes	yes		6: Depo INJ		1: Every time	yes	no	5		yes	no		don't know	no	yes		yes	no	Nov-2010	6	no	no	yes	no	no	no
158	ES	Jan-2010	275	Currently living with a man	28	1600	yes	2:Secondary	9 Standard	2.6		1.3		yes	2	2	yes	2.4		yes		yes	yes	yes		6: Depo INJ		1: Every time	yes	no	5		yes	no		don't know	no	yes		yes	no	Nov-2010	7	no	no	yes	no	no	no
158	ES	Jan-2010	275	Currently living with a man	28	1600	yes	2:Secondary	9 Standard	2.6		1.3		yes	2	2	yes	2.4		yes		yes	yes	yes		6: Depo INJ		1: Every time	yes	no	5		yes	no		don't know	no	yes		yes	no	Jan-2011	8	no	no	yes	no	no	no
159	ES	Jan-2010	361	Never married/ never lived with a man	34	7000	yes	4:University	Diploma	6		5		yes	1	1	no	20		no	yes		no	no	1			2: Almost every time	no	no		4	yes	no		yes	no contraception	no	no	yes	no	Jan-2010	Baseline	no	no	no	no	no	no
159	ES	Jan-2010	361	Never married/ never lived with a man	34	7000	yes	4:University	Diploma	6		5		yes	1	1	no	20		no	yes		no	no	1			2: Almost every time	no	no		4	yes	no		yes	no contraception	no	no	yes	no	Mar-2010	1	no	no	yes	no	no	no
159	ES	Jan-2010	361	Never married/ never lived with a man	34	7000	yes	4:University	Diploma	6		5		yes	1	1	no	20		no	yes		no	no	1			2: Almost every time	no	no		4	yes	no		yes	no contraception	no	no	yes	no	May-2010	2	no	no	yes	no	no	no
159	ES	Jan-2010	361	Never married/ never lived with a man	34	7000	yes	4:University	Diploma	6		5		yes	1	1	no	20		no	yes		no	no	1			2: Almost every time	no	no		4	yes	no		yes	no contraception	no	no	yes	no	Jul-2010	3	no	no	yes	no	no	no
159	ES	Jan-2010	361	Never married/ never lived with a man	34	7000	yes	4:University	Diploma	6		5		yes	1	1	no	20		no	yes		no	no	1			2: Almost every time	no	no		4	yes	no		yes	no contraception	no	no	yes	no	Sep-2010	4	no	no	no	no	no	no
159	ES	Jan-2010	361	Never married/ never lived with a man	34	7000	yes	4:University	Diploma	6		5		yes	1	1	no	20		no	yes		no	no	1			2: Almost every time	no	no		4	yes	no		yes	no contraception	no	no	yes	no	Mar-2011	5	no	no	no	no	no	no
160	ES	Jan-2010	724	Currently living with a man	30	7240	no	2:Secondary	9 Standard	11		9		yes	1	1	no		10	no	yes		yes	yes		1: COC pill		2: Almost every time	yes	yes		4	yes	no		yes	no	yes		yes	no	Jan-2010	Baseline	no	no	yes	yes	no	no
160	ES	Jan-2010	724	Currently living with a man	30	7240	no	2:Secondary	9 Standard	11		9		yes	1	1	no		10	no	yes		yes	yes		1: COC pill		2: Almost every time	yes	yes		4	yes	no		yes	no	yes		yes	no	Feb-2010	1	yes	yes	no	no	no	no
160	ES	Jan-2010	724	Currently living with a man	30	7240	no	2:Secondary	9 Standard	11		9		yes	1	1	no		10	no	yes		yes	yes		1: COC pill		2: Almost every time	yes	yes		4	yes	no		yes	no	yes		yes	no	May-2010	2	yes					no
160	ES	Jan-2010	724	Currently living with a man	30	7240	no	2:Secondary	9 Standard	11		9		yes	1	1	no		10	no	yes		yes	yes		1: COC pill		2: Almost every time	yes	yes		4	yes	no		yes	no	yes		yes	no	Aug-2010	3	yes					no
160	ES	Jan-2010	724	Currently living with a man	30	7240	no	2:Secondary	9 Standard	11		9		yes	1	1	no		10	no	yes		yes	yes		1: COC pill		2: Almost every time	yes	yes		4	yes	no		yes	no	yes		yes	no	Sep-2010	4	yes					no
160	ES	Jan-2010	724	Currently living with a man	30	7240	no	2:Secondary	9 Standard	11		9		yes	1	1	no		10	no	yes		yes	yes		1: COC pill		2: Almost every time	yes	yes		4	yes	no		yes	no	yes		yes	no	Oct-2010	5	yes					no
160	ES	Jan-2010	724	Currently living with a man	30	7240	no	2:Secondary	9 Standard	11		9		yes	1	1	no		10	no	yes		yes	yes		1: COC pill		2: Almost every time	yes	yes		4	yes	no		yes	no	yes		yes	no	Jan-2011	6	no					no
160	ES	Jan-2010	724	Currently living with a man	30	7240	no	2:Secondary	9 Standard	11		9		yes	1	1	no		10	no	yes		yes	yes		1: COC pill		2: Almost every time	yes	yes		4	yes	no		yes	no	yes		yes	no	Jan-2011	7	no	no	yes	no	no	no
161	ES	Jan-2010	304	Previously living with a man	26	1700	yes	2:Secondary	10 Standard	1.8		1.5		yes	2	2	yes	1.3		no	yes		yes	yes		6: Depo INJ		4: Never	no	no	3		yes	no		yes	no	no	no	yes	no	Jan-2010	Baseline	no	no	yes	no	no	no
161	ES	Jan-2010	304	Previously living with a man	26	1700	yes	2:Secondary	10 Standard	1.8		1.5		yes	2	2	yes	1.3		no	yes		yes	yes		6: Depo INJ		4: Never	no	no	3		yes	no		yes	no	no	no	yes	no	Mar-2010	1	no	no	yes	no	no	no
161	ES	Jan-2010	304	Previously living with a man	26	1700	yes	2:Secondary	10 Standard	1.8		1.5		yes	2	2	yes	1.3		no	yes		yes	yes		6: Depo INJ		4: Never	no	no	3		yes	no		yes	no	no	no	yes	no	May-2010	2	no	no	yes	no	no	no
161	ES	Jan-2010	304	Previously living with a man	26	1700	yes	2:Secondary	10 Standard	1.8		1.5		yes	2	2	yes	1.3		no	yes		yes	yes		6: Depo INJ		4: Never	no	no	3		yes	no		yes	no	no	no	yes	no	Jun-2010	3	no	no	yes	no	no	no
161	ES	Jan-2010	304	Previously living with a man	26	1700	yes	2:Secondary	10 Standard	1.8		1.5		yes	2	2	yes	1.3		no	yes		yes	yes		6: Depo INJ		4: Never	no	no	3		yes	no		yes	no	no	no	yes	no	Aug-2010	4	no	no	yes	no	no	no
161	ES	Jan-2010	304	Previously living with a man	26	1700	yes	2:Secondary	10 Standard	1.8		1.5		yes	2	2	yes	1.3		no	yes		yes	yes		6: Depo INJ		4: Never	no	no	3		yes	no		yes	no	no	no	yes	no	Oct-2010	5	no	no	yes	no	no	no
161	ES	Jan-2010	304	Previously living with a man	26	1700	yes	2:Secondary	10 Standard	1.8		1.5		yes	2	2	yes	1.3		no	yes		yes	yes		6: Depo INJ		4: Never	no	no	3		yes	no		yes	no	no	no	yes	no	Mar-2011	6	no	no	yes	yes	no	no
162	ES	Jan-2010	226	Currently living with a man	29	4500	yes	2:Secondary	9 Standard		7		6	yes	2	2	no	2.3		no	no	no	yes	yes		1: COC pill	4: Male condom	1: Every time	don't know	no	7		yes	no		yes	no	yes		yes	no	Jan-2010	Baseline	no	no	yes	yes	no	no
162	ES	Jan-2010	226	Currently living with a man	29	4500	yes	2:Secondary	9 Standard		7		6	yes	2	2	no	2.3		no	no	no	yes	yes		1: COC pill	4: Male condom	1: Every time	don't know	no	7		yes	no		yes	no	yes		yes	no	Mar-2010	1	no	no	yes	yes	no	no
162	ES	Jan-2010	226	Currently living with a man	29	4500	yes	2:Secondary	9 Standard		7		6	yes	2	2	no	2.3		no	no	no	yes	yes		1: COC pill	4: Male condom	1: Every time	don't know	no	7		yes	no		yes	no	yes		yes	no	May-2010	2	no	no	yes	yes	no	no
162	ES	Jan-2010	226	Currently living with a man	29	4500	yes	2:Secondary	9 Standard		7		6	yes	2	2	no	2.3		no	no	no	yes	yes		1: COC pill	4: Male condom	1: Every time	don't know	no	7		yes	no		yes	no	yes		yes	no	Jul-2010	3	no	no	no	no	no	no
162	ES	Jan-2010	226	Currently living with a man	29	4500	yes	2:Secondary	9 Standard		7		6	yes	2	2	no	2.3		no	no	no	yes	yes		1: COC pill	4: Male condom	1: Every time	don't know	no	7		yes	no		yes	no	yes		yes	no	Aug-2010	4	no	no	no	no	no	no
162	ES	Jan-2010	226	Currently living with a man	29	4500	yes	2:Secondary	9 Standard		7		6	yes	2	2	no	2.3		no	no	no	yes	yes		1: COC pill	4: Male condom	1: Every time	don't know	no	7		yes	no		yes	no	yes		yes	no	Oct-2010	5	no	no	yes	no	no	no
162	ES	Jan-2010	226	Currently living with a man	29	4500	yes	2:Secondary	9 Standard		7		6	yes	2	2	no	2.3		no	no	no	yes	yes		1: COC pill	4: Male condom	1: Every time	don't know	no	7		yes	no		yes	no	yes		yes	no	Dec-2010	6	no	no	yes	no	no	no
162	ES	Jan-2010	226	Currently living with a man	29	4500	yes	2:Secondary	9 Standard		7		6	yes	2	2	no	2.3		no	no	no	yes	yes		1: COC pill	4: Male condom	1: Every time	don't know	no	7		yes	no		yes	no	yes		yes	no	Feb-2011	7	no	no	no	no	no	no
163	ES	Jan-2010	466	Never married/ never lived with a man	35	200	no	2:Secondary	10 Standard	6.2			9	yes	2	2	yes	5.7		no	no	no	yes	no	2	6: Depo INJ		1: Every time	don't know	no	14		yes	no		no	no	yes		yes	no	Jan-2010	Baseline	no	no	yes	no	no	no
163	ES	Jan-2010	466	Never married/ never lived with a man	35	200	no	2:Secondary	10 Standard	6.2			9	yes	2	2	yes	5.7		no	no	no	yes	no	2	6: Depo INJ		1: Every time	don't know	no	14		yes	no		no	no	yes		yes	no	Mar-2010	1	no	no	yes	no	no	no
163	ES	Jan-2010	466	Never married/ never lived with a man	35	200	no	2:Secondary	10 Standard	6.2			9	yes	2	2	yes	5.7		no	no	no	yes	no	2	6: Depo INJ		1: Every time	don't know	no	14		yes	no		no	no	yes		yes	no	May-2010	2	no	no	yes	no	no	no
163	ES	Jan-2010	466	Never married/ never lived with a man	35	200	no	2:Secondary	10 Standard	6.2			9	yes	2	2	yes	5.7		no	no	no	yes	no	2	6: Depo INJ		1: Every time	don't know	no	14		yes	no		no	no	yes		yes	no	Jul-2010	3	no	no	yes	no	no	no
163	ES	Jan-2010	466	Never married/ never lived with a man	35	200	no	2:Secondary	10 Standard	6.2			9	yes	2	2	yes	5.7		no	no	no	yes	no	2	6: Depo INJ		1: Every time	don't know	no	14		yes	no		no	no	yes		yes	no	Sep-2010	4	no	no	yes	no	no	no
163	ES	Jan-2010	466	Never married/ never lived with a man	35	200	no	2:Secondary	10 Standard	6.2			9	yes	2	2	yes	5.7		no	no	no	yes	no	2	6: Depo INJ		1: Every time	don't know	no	14		yes	no		no	no	yes		yes	no	Nov-2010	5	no	no	yes	no	no	no
163	ES	Jan-2010	466	Never married/ never lived with a man	35	200	no	2:Secondary	10 Standard	6.2			9	yes	2	2	yes	5.7		no	no	no	yes	no	2	6: Depo INJ		1: Every time	don't know	no	14		yes	no		no	no	yes		yes	no	Jan-2011	6	no	no	yes	no	no	no
164	HC	Jan-2010	81	Never married/ never lived with a man	27	1800	yes	2:Secondary	9 Standard		7		6	yes	1	1	no	6		no	no	no	yes	yes		1: COC pill		2: Almost every time	yes	no	6		yes	no		don't know	no	no	no	yes	no	Jan-2010	Baseline	no	no	yes	yes	no	no
164	HC	Jan-2010	81	Never married/ never lived with a man	27	1800	yes	2:Secondary	9 Standard		7		6	yes	1	1	no	6		no	no	no	yes	yes		1: COC pill		2: Almost every time	yes	no	6		yes	no		don't know	no	no	no	yes	no	Feb-2010	1	no	no	yes	yes	no	no
164	HC	Jan-2010	81	Never married/ never lived with a man	27	1800	yes	2:Secondary	9 Standard		7		6	yes	1	1	no	6		no	no	no	yes	yes		1: COC pill		2: Almost every time	yes	no	6		yes	no		don't know	no	no	no	yes	no	Apr-2010	2	no	no	yes	yes	no	no
164	HC	Jan-2010	81	Never married/ never lived with a man	27	1800	yes	2:Secondary	9 Standard		7		6	yes	1	1	no	6		no	no	no	yes	yes		1: COC pill		2: Almost every time	yes	no	6		yes	no		don't know	no	no	no	yes	no	Jun-2010	3	no	no	yes	yes	no	no
164	HC	Jan-2010	81	Never married/ never lived with a man	27	1800	yes	2:Secondary	9 Standard		7		6	yes	1	1	no	6		no	no	no	yes	yes		1: COC pill		2: Almost every time	yes	no	6		yes	no		don't know	no	no	no	yes	no	Aug-2010	4	no	no	yes	yes	no	no
164	HC	Jan-2010	81	Never married/ never lived with a man	27	1800	yes	2:Secondary	9 Standard		7		6	yes	1	1	no	6		no	no	no	yes	yes		1: COC pill		2: Almost every time	yes	no	6		yes	no		don't know	no	no	no	yes	no	Sep-2010	5	no	no	yes	yes	no	no
164	HC	Jan-2010	81	Never married/ never lived with a man	27	1800	yes	2:Secondary	9 Standard		7		6	yes	1	1	no	6		no	no	no	yes	yes		1: COC pill		2: Almost every time	yes	no	6		yes	no		don't know	no	no	no	yes	no	Dec-2010	6	yes	no	yes	no	no	no
164	HC	Jan-2010	81	Never married/ never lived with a man	27	1800	yes	2:Secondary	9 Standard		7		6	yes	1	1	no	6		no	no	no	yes	yes		1: COC pill		2: Almost every time	yes	no	6		yes	no		don't know	no	no	no	yes	no	Jan-2011	7	yes					no
164	HC	Jan-2010	81	Never married/ never lived with a man	27	1800	yes	2:Secondary	9 Standard		7		6	yes	1	1	no	6		no	no	no	yes	yes		1: COC pill		2: Almost every time	yes	no	6		yes	no		don't know	no	no	no	yes	no	Feb-2011	8	yes		yes	no	no	no
164	HC	Jan-2010	81	Never married/ never lived with a man	27	1800	yes	2:Secondary	9 Standard		7		6	yes	1	1	no	6		no	no	no	yes	yes		1: COC pill		2: Almost every time	yes	no	6		yes	no		don't know	no	no	no	yes	no	Mar-2011	9	yes					no
164	HC	Jan-2010	81	Never married/ never lived with a man	27	1800	yes	2:Secondary	9 Standard		7		6	yes	1	1	no	6		no	no	no	yes	yes		1: COC pill		2: Almost every time	yes	no	6		yes	no		don't know	no	no	no	yes	no	Apr-2011	10	yes					no
165	HC	Jan-2010	183	Currently living with a man	28	4000	no	2:Secondary	9 Standard	2			11	yes	1	1	no		2	no	yes		no	yes				2: Almost every time	yes	no	3		yes	no		yes	no contraception	yes		yes	yes	Jan-2010	Baseline	no	no	no	no	no	no
165	HC	Jan-2010	183	Currently living with a man	28	4000	no	2:Secondary	9 Standard	2			11	yes	1	1	no		2	no	yes		no	yes				2: Almost every time	yes	no	3		yes	no		yes	no contraception	yes		yes	yes	Mar-2010	1	no	no	yes	no	no	no
165	HC	Jan-2010	183	Currently living with a man	28	4000	no	2:Secondary	9 Standard	2			11	yes	1	1	no		2	no	yes		no	yes				2: Almost every time	yes	no	3		yes	no		yes	no contraception	yes		yes	yes	Jul-2010	2	yes	yes	yes	no	no	no
166	HC	Jan-2010	191	Widowed	35	2000	yes	3:College	Diploma	5			5	yes	1	1	no	18		no	no	yes	no	no	7			1: Every time		no				yes	b: Former		no contraception	no	no	yes	no	Jan-2010	Baseline	no	no	no	no	no	no
166	HC	Jan-2010	191	Widowed	35	2000	yes	3:College	Diploma	5			5	yes	1	1	no	18		no	no	yes	no	no	7			1: Every time		no				yes	b: Former		no contraception	no	no	yes	no	Mar-2010	1	no	no	yes	no	no	no
166	HC	Jan-2010	191	Widowed	35	2000	yes	3:College	Diploma	5			5	yes	1	1	no	18		no	no	yes	no	no	7			1: Every time		no				yes	b: Former		no contraception	no	no	yes	no	May-2010	2	no	no	yes	no	no	no
166	HC	Jan-2010	191	Widowed	35	2000	yes	3:College	Diploma	5			5	yes	1	1	no	18		no	no	yes	no	no	7			1: Every time		no				yes	b: Former		no contraception	no	no	yes	no	Jun-2010	3	no	no	no	no	no	no
166	HC	Jan-2010	191	Widowed	35	2000	yes	3:College	Diploma	5			5	yes	1	1	no	18		no	no	yes	no	no	7			1: Every time		no				yes	b: Former		no contraception	no	no	yes	no	Sep-2010	4	no	no	yes	no	no	no
166	HC	Jan-2010	191	Widowed	35	2000	yes	3:College	Diploma	5			5	yes	1	1	no	18		no	no	yes	no	no	7			1: Every time		no				yes	b: Former		no contraception	no	no	yes	no	Oct-2010	5	no	no	yes	no	no	no
166	HC	Jan-2010	191	Widowed	35	2000	yes	3:College	Diploma	5			5	yes	1	1	no	18		no	no	yes	no	no	7			1: Every time		no				yes	b: Former		no contraception	no	no	yes	no	Nov-2010	6	no	no	yes	no	no	no
166	HC	Jan-2010	191	Widowed	35	2000	yes	3:College	Diploma	5			5	yes	1	1	no	18		no	no	yes	no	no	7			1: Every time		no				yes	b: Former		no contraception	no	no	yes	no	Feb-2011	7	no	no	yes	no	no	no
167	HC	Jan-2010	327	Separated/Divorced	23	1500	yes	1:Primary	5 Standard	2			9	no	0	0	no			no	no	yes	no	no	3			1: Every time		no				no			no contraception	no	no	yes	no	Jan-2010	Baseline	no	no	no	no	no	no
167	HC	Jan-2010	327	Separated/Divorced	23	1500	yes	1:Primary	5 Standard	2			9	no	0	0	no			no	no	yes	no	no	3			1: Every time		no				no			no contraception	no	no	yes	no	Mar-2010	1	no	no	yes	no	no	no
167	HC	Jan-2010	327	Separated/Divorced	23	1500	yes	1:Primary	5 Standard	2			9	no	0	0	no			no	no	yes	no	no	3			1: Every time		no				no			no contraception	no	no	yes	no	Mar-2010	2	no	no	yes	no	no	no
167	HC	Jan-2010	327	Separated/Divorced	23	1500	yes	1:Primary	5 Standard	2			9	no	0	0	no			no	no	yes	no	no	3			1: Every time		no				no			no contraception	no	no	yes	no	Apr-2010	3	no	no	yes	no	no	no
167	HC	Jan-2010	327	Separated/Divorced	23	1500	yes	1:Primary	5 Standard	2			9	no	0	0	no			no	no	yes	no	no	3			1: Every time		no				no			no contraception	no	no	yes	no	Jul-2010	4	no	no	yes	no	no	no
167	HC	Jan-2010	327	Separated/Divorced	23	1500	yes	1:Primary	5 Standard	2			9	no	0	0	no			no	no	yes	no	no	3			1: Every time		no				no			no contraception	no	no	yes	no	Aug-2010	5	no	no	yes	no	no	no
167	HC	Jan-2010	327	Separated/Divorced	23	1500	yes	1:Primary	5 Standard	2			9	no	0	0	no			no	no	yes	no	no	3			1: Every time		no				no			no contraception	no	no	yes	no	Oct-2010	6	no	no	yes	no	no	no
167	HC	Jan-2010	327	Separated/Divorced	23	1500	yes	1:Primary	5 Standard	2			9	no	0	0	no			no	no	yes	no	no	3			1: Every time		no				no			no contraception	no	no	yes	no	Dec-2010	7	no	no	yes	no	no	no
167	HC	Jan-2010	327	Separated/Divorced	23	1500	yes	1:Primary	5 Standard	2			9	no	0	0	no			no	no	yes	no	no	3			1: Every time		no				no			no contraception	no	no	yes	no	Feb-2011	8	no	no	yes	no	no	no
168	HC	Jan-2010	265	Never married/ never lived with a man	26	4500	yes	2:Secondary	8 Standard	5.5		1.1		yes	1	1	no	6		no	no	no	no	yes				1: Every time	yes	no		6	yes	no		yes	no contraception	no	no	yes	no	Jan-2010	Baseline	no	no	no	no	no	no
168	HC	Jan-2010	265	Never married/ never lived with a man	26	4500	yes	2:Secondary	8 Standard	5.5		1.1		yes	1	1	no	6		no	no	no	no	yes				1: Every time	yes	no		6	yes	no		yes	no contraception	no	no	yes	no	Mar-2010	1	no	no	yes	no	no	no
168	HC	Jan-2010	265	Never married/ never lived with a man	26	4500	yes	2:Secondary	8 Standard	5.5		1.1		yes	1	1	no	6		no	no	no	no	yes				1: Every time	yes	no		6	yes	no		yes	no contraception	no	no	yes	no	Jun-2010	2	no	no	yes	no	no	no
168	HC	Jan-2010	265	Never married/ never lived with a man	26	4500	yes	2:Secondary	8 Standard	5.5		1.1		yes	1	1	no	6		no	no	no	no	yes				1: Every time	yes	no		6	yes	no		yes	no contraception	no	no	yes	no	Jul-2010	3	no	no	yes	no	no	no
168	HC	Jan-2010	265	Never married/ never lived with a man	26	4500	yes	2:Secondary	8 Standard	5.5		1.1		yes	1	1	no	6		no	no	no	no	yes				1: Every time	yes	no		6	yes	no		yes	no contraception	no	no	yes	no	Aug-2010	4	no	no	yes	no	no	no
168	HC	Jan-2010	265	Never married/ never lived with a man	26	4500	yes	2:Secondary	8 Standard	5.5		1.1		yes	1	1	no	6		no	no	no	no	yes				1: Every time	yes	no		6	yes	no		yes	no contraception	no	no	yes	no	Oct-2010	5	no	no	yes	no	no	no
168	HC	Jan-2010	265	Never married/ never lived with a man	26	4500	yes	2:Secondary	8 Standard	5.5		1.1		yes	1	1	no	6		no	no	no	no	yes				1: Every time	yes	no		6	yes	no		yes	no contraception	no	no	yes	no	Oct-2010	6	no	no	yes	no	no	no
168	HC	Jan-2010	265	Never married/ never lived with a man	26	4500	yes	2:Secondary	8 Standard	5.5		1.1		yes	1	1	no	6		no	no	no	no	yes				1: Every time	yes	no		6	yes	no		yes	no contraception	no	no	yes	no	Feb-2011	7	no	no	yes	no	no	no
169	ES	Jan-2010	278	Never married/ never lived with a man	23	400	no	2:Secondary	9 Standard	3.5		1.5		yes	0	0	no	10		no	yes		yes	yes		6: Depo INJ		2: Almost every time	no	no	3		yes	no		yes	no	yes		yes	no	Jan-2010	Baseline	no	no	yes	no	no	no
169	ES	Jan-2010	278	Never married/ never lived with a man	23	400	no	2:Secondary	9 Standard	3.5		1.5		yes	0	0	no	10		no	yes		yes	yes		6: Depo INJ		2: Almost every time	no	no	3		yes	no		yes	no	yes		yes	no	Mar-2010	1	no	no	yes	no	no	no
169	ES	Jan-2010	278	Never married/ never lived with a man	23	400	no	2:Secondary	9 Standard	3.5		1.5		yes	0	0	no	10		no	yes		yes	yes		6: Depo INJ		2: Almost every time	no	no	3		yes	no		yes	no	yes		yes	no	Mar-2010	2	no	no	yes	no	no	no
169	ES	Jan-2010	278	Never married/ never lived with a man	23	400	no	2:Secondary	9 Standard	3.5		1.5		yes	0	0	no	10		no	yes		yes	yes		6: Depo INJ		2: Almost every time	no	no	3		yes	no		yes	no	yes		yes	no	May-2010	3	no	yes	no	no	no	no
169	ES	Jan-2010	278	Never married/ never lived with a man	23	400	no	2:Secondary	9 Standard	3.5		1.5		yes	0	0	no	10		no	yes		yes	yes		6: Depo INJ		2: Almost every time	no	no	3		yes	no		yes	no	yes		yes	no	Jul-2010	4	no	yes	no	no	no	no
169	ES	Jan-2010	278	Never married/ never lived with a man	23	400	no	2:Secondary	9 Standard	3.5		1.5		yes	0	0	no	10		no	yes		yes	yes		6: Depo INJ		2: Almost every time	no	no	3		yes	no		yes	no	yes		yes	no	Sep-2010	5	no	no	no	no	no	no
169	ES	Jan-2010	278	Never married/ never lived with a man	23	400	no	2:Secondary	9 Standard	3.5		1.5		yes	0	0	no	10		no	yes		yes	yes		6: Depo INJ		2: Almost every time	no	no	3		yes	no		yes	no	yes		yes	no	Oct-2010	6	no	yes	yes	no	no	no
169	ES	Jan-2010	278	Never married/ never lived with a man	23	400	no	2:Secondary	9 Standard	3.5		1.5		yes	0	0	no	10		no	yes		yes	yes		6: Depo INJ		2: Almost every time	no	no	3		yes	no		yes	no	yes		yes	no	Oct-2010	7	no	yes	yes	no	no	no
169	ES	Jan-2010	278	Never married/ never lived with a man	23	400	no	2:Secondary	9 Standard	3.5		1.5		yes	0	0	no	10		no	yes		yes	yes		6: Depo INJ		2: Almost every time	no	no	3		yes	no		yes	no	yes		yes	no	Nov-2010	8	no	yes	no	no	no	no
169	ES	Jan-2010	278	Never married/ never lived with a man	23	400	no	2:Secondary	9 Standard	3.5		1.5		yes	0	0	no	10		no	yes		yes	yes		6: Depo INJ		2: Almost every time	no	no	3		yes	no		yes	no	yes		yes	no	Jan-2011	9	no	yes	yes	no	no	no
170	ES	Jan-2010	480	Never married/ never lived with a man	33	2000	yes	2:Secondary	9 Standard	5		1.9		yes	1	1	yes	4	8	no	no	no	yes	no	1	7: Nuristerate INJ		3: Sometimes	no	yes	3		yes	no		yes	no	no	no	yes	yes	Jan-2010	Baseline	no	no	yes	no	no	no
170	ES	Jan-2010	480	Never married/ never lived with a man	33	2000	yes	2:Secondary	9 Standard	5		1.9		yes	1	1	yes	4	8	no	no	no	yes	no	1	7: Nuristerate INJ		3: Sometimes	no	yes	3		yes	no		yes	no	no	no	yes	yes	Mar-2010	1	no	no	yes	no	no	no
170	ES	Jan-2010	480	Never married/ never lived with a man	33	2000	yes	2:Secondary	9 Standard	5		1.9		yes	1	1	yes	4	8	no	no	no	yes	no	1	7: Nuristerate INJ		3: Sometimes	no	yes	3		yes	no		yes	no	no	no	yes	yes	May-2010	2	no	no	yes	no	no	no
170	ES	Jan-2010	480	Never married/ never lived with a man	33	2000	yes	2:Secondary	9 Standard	5		1.9		yes	1	1	yes	4	8	no	no	no	yes	no	1	7: Nuristerate INJ		3: Sometimes	no	yes	3		yes	no		yes	no	no	no	yes	yes	Aug-2010	3	no	no	yes	no	no	no
170	ES	Jan-2010	480	Never married/ never lived with a man	33	2000	yes	2:Secondary	9 Standard	5		1.9		yes	1	1	yes	4	8	no	no	no	yes	no	1	7: Nuristerate INJ		3: Sometimes	no	yes	3		yes	no		yes	no	no	no	yes	yes	Aug-2010	4	yes	no	no	no	no	no
170	ES	Jan-2010	480	Never married/ never lived with a man	33	2000	yes	2:Secondary	9 Standard	5		1.9		yes	1	1	yes	4	8	no	no	no	yes	no	1	7: Nuristerate INJ		3: Sometimes	no	yes	3		yes	no		yes	no	no	no	yes	yes	Sep-2010	5	no	no	yes	no	no	no
170	ES	Jan-2010	480	Never married/ never lived with a man	33	2000	yes	2:Secondary	9 Standard	5		1.9		yes	1	1	yes	4	8	no	no	no	yes	no	1	7: Nuristerate INJ		3: Sometimes	no	yes	3		yes	no		yes	no	no	no	yes	yes	Feb-2011	6	no					no
170	ES	Jan-2010	480	Never married/ never lived with a man	33	2000	yes	2:Secondary	9 Standard	5		1.9		yes	1	1	yes	4	8	no	no	no	yes	no	1	7: Nuristerate INJ		3: Sometimes	no	yes	3		yes	no		yes	no	no	no	yes	yes	Feb-2011	7	no	yes	yes	no	no	no
171	ES	Jan-2010	162	Never married/ never lived with a man	33	1500	no	2:Secondary	10 Standard	1	9	1	5	yes	1	1	no	12		no	yes		no	yes				1: Every time	no	no	5		yes	no		yes	no contraception	yes		yes	no	Jan-2010	Baseline	no	no	no	no	no	no
171	ES	Jan-2010	162	Never married/ never lived with a man	33	1500	no	2:Secondary	10 Standard	1	9	1	5	yes	1	1	no	12		no	yes		no	yes				1: Every time	no	no	5		yes	no		yes	no contraception	yes		yes	no	Mar-2010	1	no	no	yes	no	no	no
171	ES	Jan-2010	162	Never married/ never lived with a man	33	1500	no	2:Secondary	10 Standard	1	9	1	5	yes	1	1	no	12		no	yes		no	yes				1: Every time	no	no	5		yes	no		yes	no contraception	yes		yes	no	Jun-2010	2	yes	no	yes	no	no	no
171	ES	Jan-2010	162	Never married/ never lived with a man	33	1500	no	2:Secondary	10 Standard	1	9	1	5	yes	1	1	no	12		no	yes		no	yes				1: Every time	no	no	5		yes	no		yes	no contraception	yes		yes	no	Sep-2010	3	no	no	yes	no	no	no
171	ES	Jan-2010	162	Never married/ never lived with a man	33	1500	no	2:Secondary	10 Standard	1	9	1	5	yes	1	1	no	12		no	yes		no	yes				1: Every time	no	no	5		yes	no		yes	no contraception	yes		yes	no	Nov-2010	4	no	no	yes	no	no	no
171	ES	Jan-2010	162	Never married/ never lived with a man	33	1500	no	2:Secondary	10 Standard	1	9	1	5	yes	1	1	no	12		no	yes		no	yes				1: Every time	no	no	5		yes	no		yes	no contraception	yes		yes	no	Jan-2011	5	no	no	yes	no	no	no
172	HC	Aug-2009	764	Currently married	35	5000	yes	2:Secondary	5 Standard	1		1		yes	1	1	yes		8	no	yes		yes	yes		1: COC pill		3: Sometimes	yes	no	15		yes	no		yes	yes	yes	yes	yes	no	Aug-2009	Baseline	no	no	yes	yes	no	no
172	HC	Aug-2009	764	Currently married	35	5000	yes	2:Secondary	5 Standard	1		1		yes	1	1	yes		8	no	yes		yes	yes		1: COC pill		3: Sometimes	yes	no	15		yes	no		yes	yes	yes	yes	yes	no	Oct-2009	1	no	no	yes	yes	no	no
172	HC	Aug-2009	764	Currently married	35	5000	yes	2:Secondary	5 Standard	1		1		yes	1	1	yes		8	no	yes		yes	yes		1: COC pill		3: Sometimes	yes	no	15		yes	no		yes	yes	yes	yes	yes	no	Jan-2010	2	no	no	yes	yes	no	no
172	HC	Aug-2009	764	Currently married	35	5000	yes	2:Secondary	5 Standard	1		1		yes	1	1	yes		8	no	yes		yes	yes		1: COC pill		3: Sometimes	yes	no	15		yes	no		yes	yes	yes	yes	yes	no	Mar-2010	3	no	no	yes	no	no	no
172	HC	Aug-2009	764	Currently married	35	5000	yes	2:Secondary	5 Standard	1		1		yes	1	1	yes		8	no	yes		yes	yes		1: COC pill		3: Sometimes	yes	no	15		yes	no		yes	yes	yes	yes	yes	no	Jun-2010	4	no	no	yes	no	no	no
172	HC	Aug-2009	764	Currently married	35	5000	yes	2:Secondary	5 Standard	1		1		yes	1	1	yes		8	no	yes		yes	yes		1: COC pill		3: Sometimes	yes	no	15		yes	no		yes	yes	yes	yes	yes	no	Aug-2010	5	no	no	yes	no	no	no
172	HC	Aug-2009	764	Currently married	35	5000	yes	2:Secondary	5 Standard	1		1		yes	1	1	yes		8	no	yes		yes	yes		1: COC pill		3: Sometimes	yes	no	15		yes	no		yes	yes	yes	yes	yes	no	Sep-2010	6	no	no	yes	no	no	no
173	HC	Aug-2009	759	Never married/ never lived with a man	29	2000	yes	2:Secondary	9 Standard	3		3		yes	2	1	yes	3		no	no	not sure	yes	no	11	6: Depo INJ		3: Sometimes		no				no			no	yes	yes	yes	no	Aug-2009	Baseline	no	no	yes	no	no	no
173	HC	Aug-2009	759	Never married/ never lived with a man	29	2000	yes	2:Secondary	9 Standard	3		3		yes	2	1	yes	3		no	no	not sure	yes	no	11	6: Depo INJ		3: Sometimes		no				no			no	yes	yes	yes	no	Sep-2009	1	no	no	yes	no	no	no
173	HC	Aug-2009	759	Never married/ never lived with a man	29	2000	yes	2:Secondary	9 Standard	3		3		yes	2	1	yes	3		no	no	not sure	yes	no	11	6: Depo INJ		3: Sometimes		no				no			no	yes	yes	yes	no	Nov-2009	2	no	no	yes	no	no	no
173	HC	Aug-2009	759	Never married/ never lived with a man	29	2000	yes	2:Secondary	9 Standard	3		3		yes	2	1	yes	3		no	no	not sure	yes	no	11	6: Depo INJ		3: Sometimes		no				no			no	yes	yes	yes	no	Mar-2010	3	no	no	yes	no	no	no
173	HC	Aug-2009	759	Never married/ never lived with a man	29	2000	yes	2:Secondary	9 Standard	3		3		yes	2	1	yes	3		no	no	not sure	yes	no	11	6: Depo INJ		3: Sometimes		no				no			no	yes	yes	yes	no	Jun-2010	4	no	no	yes	no	no	no
173	HC	Aug-2009	759	Never married/ never lived with a man	29	2000	yes	2:Secondary	9 Standard	3		3		yes	2	1	yes	3		no	no	not sure	yes	no	11	6: Depo INJ		3: Sometimes		no				no			no	yes	yes	yes	no	Jul-2010	5	no	no	yes	no	no	no
173	HC	Aug-2009	759	Never married/ never lived with a man	29	2000	yes	2:Secondary	9 Standard	3		3		yes	2	1	yes	3		no	no	not sure	yes	no	11	6: Depo INJ		3: Sometimes		no				no			no	yes	yes	yes	no	Oct-2010	6	no	no	yes	no	no	no
174	HC	Aug-2009	398	Never married/ never lived with a man	27	5200	yes	3:College	Diploma	2		2		yes	2	2	yes		12	no	no	yes	no	yes				1: Every time	no	no	3		yes	no		yes	no contraception	yes	yes	yes	yes	Aug-2009	Baseline	no	no	no	no	no	no
174	HC	Aug-2009	398	Never married/ never lived with a man	27	5200	yes	3:College	Diploma	2		2		yes	2	2	yes		12	no	no	yes	no	yes				1: Every time	no	no	3		yes	no		yes	no contraception	yes	yes	yes	yes	Oct-2009	1	no	yes	yes	no	no	no
174	HC	Aug-2009	398	Never married/ never lived with a man	27	5200	yes	3:College	Diploma	2		2		yes	2	2	yes		12	no	no	yes	no	yes				1: Every time	no	no	3		yes	no		yes	no contraception	yes	yes	yes	yes	Jan-2010	2	no	no	yes	no	no	no
174	HC	Aug-2009	398	Never married/ never lived with a man	27	5200	yes	3:College	Diploma	2		2		yes	2	2	yes		12	no	no	yes	no	yes				1: Every time	no	no	3		yes	no		yes	no contraception	yes	yes	yes	yes	Jul-2010	3	no	no	yes	no	no	no
174	HC	Aug-2009	398	Never married/ never lived with a man	27	5200	yes	3:College	Diploma	2		2		yes	2	2	yes		12	no	no	yes	no	yes				1: Every time	no	no	3		yes	no		yes	no contraception	yes	yes	yes	yes	Aug-2010	4	no	no	yes	no	no	no
174	HC	Aug-2009	398	Never married/ never lived with a man	27	5200	yes	3:College	Diploma	2		2		yes	2	2	yes		12	no	no	yes	no	yes				1: Every time	no	no	3		yes	no		yes	no contraception	yes	yes	yes	yes	Sep-2010	5	no	no	yes	no	no	no
175	HE	Aug-2009	435	Currently living with a man	33	2500	no	2:Secondary	9 Standard	5			10	yes	2	2	no		12	no	no	no	yes	no	7	4: Male condom		1: Every time	yes	no	10		yes	no		no	no	yes	yes	yes	yes	Aug-2009	Baseline	no	no	yes	no	no	no
175	HE	Aug-2009	435	Currently living with a man	33	2500	no	2:Secondary	9 Standard	5			10	yes	2	2	no		12	no	no	no	yes	no	7	4: Male condom		1: Every time	yes	no	10		yes	no		no	no	yes	yes	yes	yes	Oct-2009	1	no	no	yes	no	no	no
175	HE	Aug-2009	435	Currently living with a man	33	2500	no	2:Secondary	9 Standard	5			10	yes	2	2	no		12	no	no	no	yes	no	7	4: Male condom		1: Every time	yes	no	10		yes	no		no	no	yes	yes	yes	yes	Jan-2010	2	no	no	no	no	no	no
175	HE	Aug-2009	435	Currently living with a man	33	2500	no	2:Secondary	9 Standard	5			10	yes	2	2	no		12	no	no	no	yes	no	7	4: Male condom		1: Every time	yes	no	10		yes	no		no	no	yes	yes	yes	yes	Mar-2010	3	no	no	yes	no	no	no
175	HE	Aug-2009	435	Currently living with a man	33	2500	no	2:Secondary	9 Standard	5			10	yes	2	2	no		12	no	no	no	yes	no	7	4: Male condom		1: Every time	yes	no	10		yes	no		no	no	yes	yes	yes	yes	May-2010	4	no	no	no	no	no	no
175	HE	Aug-2009	435	Currently living with a man	33	2500	no	2:Secondary	9 Standard	5			10	yes	2	2	no		12	no	no	no	yes	no	7	4: Male condom		1: Every time	yes	no	10		yes	no		no	no	yes	yes	yes	yes	Aug-2010	5	no	no	yes	no	no	no
175	HE	Aug-2009	435	Currently living with a man	33	2500	no	2:Secondary	9 Standard	5			10	yes	2	2	no		12	no	no	no	yes	no	7	4: Male condom		1: Every time	yes	no	10		yes	no		no	no	yes	yes	yes	yes	Oct-2010	6	no	no	yes	no	no	no
176	HC	Aug-2009	175	Currently living with a man	32	2800	no	2:Secondary	10 Standard	8			1	yes	1	1	yes	8		no	yes		yes	yes		4: Male condom		1: Every time	don't know	yes	1		no	no		yes		yes	yes	yes	no	Aug-2009	Baseline	no	no	yes	no	no	no
176	HC	Aug-2009	175	Currently living with a man	32	2800	no	2:Secondary	10 Standard	8			1	yes	1	1	yes	8		no	yes		yes	yes		4: Male condom		1: Every time	don't know	yes	1		no	no		yes		yes	yes	yes	no	Oct-2009	1	no	no	yes	no	no	no
176	HC	Aug-2009	175	Currently living with a man	32	2800	no	2:Secondary	10 Standard	8			1	yes	1	1	yes	8		no	yes		yes	yes		4: Male condom		1: Every time	don't know	yes	1		no	no		yes		yes	yes	yes	no	Nov-2009	2	no	yes	yes	no	no	no
176	HC	Aug-2009	175	Currently living with a man	32	2800	no	2:Secondary	10 Standard	8			1	yes	1	1	yes	8		no	yes		yes	yes		4: Male condom		1: Every time	don't know	yes	1		no	no		yes		yes	yes	yes	no	Dec-2009	3	no	yes	yes	no	no	no
176	HC	Aug-2009	175	Currently living with a man	32	2800	no	2:Secondary	10 Standard	8			1	yes	1	1	yes	8		no	yes		yes	yes		4: Male condom		1: Every time	don't know	yes	1		no	no		yes		yes	yes	yes	no	Mar-2010	4	no	no	no	no	no	no
176	HC	Aug-2009	175	Currently living with a man	32	2800	no	2:Secondary	10 Standard	8			1	yes	1	1	yes	8		no	yes		yes	yes		4: Male condom		1: Every time	don't know	yes	1		no	no		yes		yes	yes	yes	no	Jul-2010	5	no	no	yes	no	no	no
176	HC	Aug-2009	175	Currently living with a man	32	2800	no	2:Secondary	10 Standard	8			1	yes	1	1	yes	8		no	yes		yes	yes		4: Male condom		1: Every time	don't know	yes	1		no	no		yes		yes	yes	yes	no	Aug-2010	6	no	yes	yes	no	no	no
176	HC	Aug-2009	175	Currently living with a man	32	2800	no	2:Secondary	10 Standard	8			1	yes	1	1	yes	8		no	yes		yes	yes		4: Male condom		1: Every time	don't know	yes	1		no	no		yes		yes	yes	yes	no	Sep-2010	7	no	no	yes	no	no	no
177	HC	Sep-2009	255	Currently married	29	2600	yes	2:Secondary	10 Standard	3			10	yes	1	1	no	16		yes			yes	yes		6: Depo INJ		1: Every time	no	no	5		yes	no		yes	no	yes	yes	yes	no	Sep-2009	Baseline	no	yes	yes	no	no	no
177	HC	Sep-2009	255	Currently married	29	2600	yes	2:Secondary	10 Standard	3			10	yes	1	1	no	16		yes			yes	yes		6: Depo INJ		1: Every time	no	no	5		yes	no		yes	no	yes	yes	yes	no	Oct-2009	1	no	no	yes	no	no	no
177	HC	Sep-2009	255	Currently married	29	2600	yes	2:Secondary	10 Standard	3			10	yes	1	1	no	16		yes			yes	yes		6: Depo INJ		1: Every time	no	no	5		yes	no		yes	no	yes	yes	yes	no	Nov-2009	2	no	no	yes	no	no	no
177	HC	Sep-2009	255	Currently married	29	2600	yes	2:Secondary	10 Standard	3			10	yes	1	1	no	16		yes			yes	yes		6: Depo INJ		1: Every time	no	no	5		yes	no		yes	no	yes	yes	yes	no	Dec-2009	3	no	yes	yes	no	no	no
177	HC	Sep-2009	255	Currently married	29	2600	yes	2:Secondary	10 Standard	3			10	yes	1	1	no	16		yes			yes	yes		6: Depo INJ		1: Every time	no	no	5		yes	no		yes	no	yes	yes	yes	no	Feb-2010	4	no	yes	yes	no	no	no
177	HC	Sep-2009	255	Currently married	29	2600	yes	2:Secondary	10 Standard	3			10	yes	1	1	no	16		yes			yes	yes		6: Depo INJ		1: Every time	no	no	5		yes	no		yes	no	yes	yes	yes	no	Mar-2010	5	no	no	yes	no	no	no
177	HC	Sep-2009	255	Currently married	29	2600	yes	2:Secondary	10 Standard	3			10	yes	1	1	no	16		yes			yes	yes		6: Depo INJ		1: Every time	no	no	5		yes	no		yes	no	yes	yes	yes	no	May-2010	6	no	no	yes	no	no	no
177	HC	Sep-2009	255	Currently married	29	2600	yes	2:Secondary	10 Standard	3			10	yes	1	1	no	16		yes			yes	yes		6: Depo INJ		1: Every time	no	no	5		yes	no		yes	no	yes	yes	yes	no	Jul-2010	7	no	yes	yes	no	no	no
177	HC	Sep-2009	255	Currently married	29	2600	yes	2:Secondary	10 Standard	3			10	yes	1	1	no	16		yes			yes	yes		6: Depo INJ		1: Every time	no	no	5		yes	no		yes	no	yes	yes	yes	no	Oct-2010	8	no	no	yes	no	no	no
178	HC	Sep-2009	154	Currently living with a man	33	2000	yes	2:Secondary	7 Standard	2			4	yes	1	1	no	13		no	yes		yes	yes		1: COC pill		1: Every time	no	no	2		yes	no		yes	yes	yes	yes	yes	no	Sep-2009	Baseline	no	no	yes	yes	no	no
178	HC	Sep-2009	154	Currently living with a man	33	2000	yes	2:Secondary	7 Standard	2			4	yes	1	1	no	13		no	yes		yes	yes		1: COC pill		1: Every time	no	no	2		yes	no		yes	yes	yes	yes	yes	no	Nov-2009	1	no	no	yes	no	no	no
178	HC	Sep-2009	154	Currently living with a man	33	2000	yes	2:Secondary	7 Standard	2			4	yes	1	1	no	13		no	yes		yes	yes		1: COC pill		1: Every time	no	no	2		yes	no		yes	yes	yes	yes	yes	no	Dec-2009	2	no	no	yes	no	no	no
178	HC	Sep-2009	154	Currently living with a man	33	2000	yes	2:Secondary	7 Standard	2			4	yes	1	1	no	13		no	yes		yes	yes		1: COC pill		1: Every time	no	no	2		yes	no		yes	yes	yes	yes	yes	no	Jan-2010	3	no	no	yes	no	no	no
178	HC	Sep-2009	154	Currently living with a man	33	2000	yes	2:Secondary	7 Standard	2			4	yes	1	1	no	13		no	yes		yes	yes		1: COC pill		1: Every time	no	no	2		yes	no		yes	yes	yes	yes	yes	no	Feb-2010	4	no	no	yes	no	no	no
178	HC	Sep-2009	154	Currently living with a man	33	2000	yes	2:Secondary	7 Standard	2			4	yes	1	1	no	13		no	yes		yes	yes		1: COC pill		1: Every time	no	no	2		yes	no		yes	yes	yes	yes	yes	no	Mar-2010	5	no	no	yes	no	no	no
178	HC	Sep-2009	154	Currently living with a man	33	2000	yes	2:Secondary	7 Standard	2			4	yes	1	1	no	13		no	yes		yes	yes		1: COC pill		1: Every time	no	no	2		yes	no		yes	yes	yes	yes	yes	no	Apr-2010	6	no	no	yes	no	no	no
178	HC	Sep-2009	154	Currently living with a man	33	2000	yes	2:Secondary	7 Standard	2			4	yes	1	1	no	13		no	yes		yes	yes		1: COC pill		1: Every time	no	no	2		yes	no		yes	yes	yes	yes	yes	no	May-2010	7	no	no	yes	no	no	no
178	HC	Sep-2009	154	Currently living with a man	33	2000	yes	2:Secondary	7 Standard	2			4	yes	1	1	no	13		no	yes		yes	yes		1: COC pill		1: Every time	no	no	2		yes	no		yes	yes	yes	yes	yes	no	Aug-2010	8	no	no	yes	no	no	no
178	HC	Sep-2009	154	Currently living with a man	33	2000	yes	2:Secondary	7 Standard	2			4	yes	1	1	no	13		no	yes		yes	yes		1: COC pill		1: Every time	no	no	2		yes	no		yes	yes	yes	yes	yes	no	Oct-2010	9	no	no	yes	no	no	no
179	HC	Sep-2009	180	Currently living with a man	23	5000	no	2:Secondary	8 Standard	5			2	yes	1	1	yes	5		no	yes		yes	yes		4: Male condom		1: Every time	don't know	no	6		yes	no		yes	no	yes	yes	yes	yes	Sep-2009	Baseline	no	no	yes	no	no	no
179	HC	Sep-2009	180	Currently living with a man	23	5000	no	2:Secondary	8 Standard	5			2	yes	1	1	yes	5		no	yes		yes	yes		4: Male condom		1: Every time	don't know	no	6		yes	no		yes	no	yes	yes	yes	yes	Nov-2009	1	no	no	yes	no	no	no
179	HC	Sep-2009	180	Currently living with a man	23	5000	no	2:Secondary	8 Standard	5			2	yes	1	1	yes	5		no	yes		yes	yes		4: Male condom		1: Every time	don't know	no	6		yes	no		yes	no	yes	yes	yes	yes	Dec-2009	2	no	no	yes	no	no	no
179	HC	Sep-2009	180	Currently living with a man	23	5000	no	2:Secondary	8 Standard	5			2	yes	1	1	yes	5		no	yes		yes	yes		4: Male condom		1: Every time	don't know	no	6		yes	no		yes	no	yes	yes	yes	yes	Jan-2010	3	no	no	yes	no	no	no
179	HC	Sep-2009	180	Currently living with a man	23	5000	no	2:Secondary	8 Standard	5			2	yes	1	1	yes	5		no	yes		yes	yes		4: Male condom		1: Every time	don't know	no	6		yes	no		yes	no	yes	yes	yes	yes	Mar-2010	4	no	no	yes	no	no	no
179	HC	Sep-2009	180	Currently living with a man	23	5000	no	2:Secondary	8 Standard	5			2	yes	1	1	yes	5		no	yes		yes	yes		4: Male condom		1: Every time	don't know	no	6		yes	no		yes	no	yes	yes	yes	yes	May-2010	5	no	no	yes	no	no	no
179	HC	Sep-2009	180	Currently living with a man	23	5000	no	2:Secondary	8 Standard	5			2	yes	1	1	yes	5		no	yes		yes	yes		4: Male condom		1: Every time	don't know	no	6		yes	no		yes	no	yes	yes	yes	yes	Jul-2010	6	no	no	yes	yes	no	no
179	HC	Sep-2009	180	Currently living with a man	23	5000	no	2:Secondary	8 Standard	5			2	yes	1	1	yes	5		no	yes		yes	yes		4: Male condom		1: Every time	don't know	no	6		yes	no		yes	no	yes	yes	yes	yes	Sep-2010	7	no	yes	yes	yes	no	no
180	HC	Sep-2009	161	Currently living with a man	29	250	no	2:Secondary	8 Standard		9		1	yes	0	0	no	8		yes		yes	yes	no	2	4: Male condom		1: Every time	don't know	no	2		no	no		yes	no	yes		no	no	Sep-2009	Baseline	no	yes	yes	no	no	no
180	HC	Sep-2009	161	Currently living with a man	29	250	no	2:Secondary	8 Standard		9		1	yes	0	0	no	8		yes		yes	yes	no	2	4: Male condom		1: Every time	don't know	no	2		no	no		yes	no	yes		no	no	Oct-2009	1	no	no	yes	no	no	no
180	HC	Sep-2009	161	Currently living with a man	29	250	no	2:Secondary	8 Standard		9		1	yes	0	0	no	8		yes		yes	yes	no	2	4: Male condom		1: Every time	don't know	no	2		no	no		yes	no	yes		no	no	Nov-2009	2	no	yes	yes	no	no	no
180	HC	Sep-2009	161	Currently living with a man	29	250	no	2:Secondary	8 Standard		9		1	yes	0	0	no	8		yes		yes	yes	no	2	4: Male condom		1: Every time	don't know	no	2		no	no		yes	no	yes		no	no	Jan-2010	3	no	yes	yes	no	no	no
180	HC	Sep-2009	161	Currently living with a man	29	250	no	2:Secondary	8 Standard		9		1	yes	0	0	no	8		yes		yes	yes	no	2	4: Male condom		1: Every time	don't know	no	2		no	no		yes	no	yes		no	no	Feb-2010	4	no	yes	no	no	no	no
180	HC	Sep-2009	161	Currently living with a man	29	250	no	2:Secondary	8 Standard		9		1	yes	0	0	no	8		yes		yes	yes	no	2	4: Male condom		1: Every time	don't know	no	2		no	no		yes	no	yes		no	no	Mar-2010	5	no	yes	no	no	no	no
180	HC	Sep-2009	161	Currently living with a man	29	250	no	2:Secondary	8 Standard		9		1	yes	0	0	no	8		yes		yes	yes	no	2	4: Male condom		1: Every time	don't know	no	2		no	no		yes	no	yes		no	no	May-2010	6	no	no	no	no	no	no
180	HC	Sep-2009	161	Currently living with a man	29	250	no	2:Secondary	8 Standard		9		1	yes	0	0	no	8		yes		yes	yes	no	2	4: Male condom		1: Every time	don't know	no	2		no	no		yes	no	yes		no	no	Aug-2010	7	no	no	yes	no	no	no
180	HC	Sep-2009	161	Currently living with a man	29	250	no	2:Secondary	8 Standard		9		1	yes	0	0	no	8		yes		yes	yes	no	2	4: Male condom		1: Every time	don't know	no	2		no	no		yes	no	yes		no	no	Sep-2010	8	no	no	yes	no	no	no
181	HC	Sep-2009	109	Currently living with a man	24	2000	yes	2:Secondary	8 Standard	7			8	yes	2	2	yes	2		no	yes		no	yes				1: Every time	no	no	8		yes	no		yes	no contraception	yes	yes	yes	no	Sep-2009	Baseline	no	no	no	no	no	no
181	HC	Sep-2009	109	Currently living with a man	24	2000	yes	2:Secondary	8 Standard	7			8	yes	2	2	yes	2		no	yes		no	yes				1: Every time	no	no	8		yes	no		yes	no contraception	yes	yes	yes	no	Oct-2009	1	no	yes	yes	no	no	no
181	HC	Sep-2009	109	Currently living with a man	24	2000	yes	2:Secondary	8 Standard	7			8	yes	2	2	yes	2		no	yes		no	yes				1: Every time	no	no	8		yes	no		yes	no contraception	yes	yes	yes	no	Oct-2009	2	no	no	yes	no	no	no
182	HC	Sep-2009	195	Currently living with a man	29	800	no	2:Secondary	10 Standard	8			3	yes	1	1	no	8		no	yes		yes	yes		4: Male condom		1: Every time	don't know	no		12	no	no		no	no	999	999	yes	no	Sep-2009	Baseline	no	no	yes	no	no	no
182	HC	Sep-2009	195	Currently living with a man	29	800	no	2:Secondary	10 Standard	8			3	yes	1	1	no	8		no	yes		yes	yes		4: Male condom		1: Every time	don't know	no		12	no	no		no	no	999	999	yes	no	Oct-2009	1	no	no	yes	no	no	no
182	HC	Sep-2009	195	Currently living with a man	29	800	no	2:Secondary	10 Standard	8			3	yes	1	1	no	8		no	yes		yes	yes		4: Male condom		1: Every time	don't know	no		12	no	no		no	no	999	999	yes	no	Dec-2009	2	no	no	yes	no	no	no
182	HC	Sep-2009	195	Currently living with a man	29	800	no	2:Secondary	10 Standard	8			3	yes	1	1	no	8		no	yes		yes	yes		4: Male condom		1: Every time	don't know	no		12	no	no		no	no	999	999	yes	no	Feb-2010	3	no	no	yes	no	no	no
182	HC	Sep-2009	195	Currently living with a man	29	800	no	2:Secondary	10 Standard	8			3	yes	1	1	no	8		no	yes		yes	yes		4: Male condom		1: Every time	don't know	no		12	no	no		no	no	999	999	yes	no	Mar-2010	4	no	no	yes	no	no	no
182	HC	Sep-2009	195	Currently living with a man	29	800	no	2:Secondary	10 Standard	8			3	yes	1	1	no	8		no	yes		yes	yes		4: Male condom		1: Every time	don't know	no		12	no	no		no	no	999	999	yes	no	Apr-2010	5	no	no	yes	no	no	no
182	HC	Sep-2009	195	Currently living with a man	29	800	no	2:Secondary	10 Standard	8			3	yes	1	1	no	8		no	yes		yes	yes		4: Male condom		1: Every time	don't know	no		12	no	no		no	no	999	999	yes	no	Jul-2010	6	no	no	yes	no	no	no
182	HC	Sep-2009	195	Currently living with a man	29	800	no	2:Secondary	10 Standard	8			3	yes	1	1	no	8		no	yes		yes	yes		4: Male condom		1: Every time	don't know	no		12	no	no		no	no	999	999	yes	no	Oct-2010	7	no	no	yes	no	no	no
183	HU	Sep-2009	483	Currently living with a man	23	1100	yes	2:Secondary	7 Standard		6		4	yes	1	1	no	7		no	no	yes	yes	yes		4: Male condom		2: Almost every time	yes	no	4		yes	no		yes	no	yes	yes	yes	no	Sep-2009	Baseline	no	no	yes	no	no	no
183	HU	Sep-2009	483	Currently living with a man	23	1100	yes	2:Secondary	7 Standard		6		4	yes	1	1	no	7		no	no	yes	yes	yes		4: Male condom		2: Almost every time	yes	no	4		yes	no		yes	no	yes	yes	yes	no	Oct-2009	1	no	yes	yes	no	no	no
183	HU	Sep-2009	483	Currently living with a man	23	1100	yes	2:Secondary	7 Standard		6		4	yes	1	1	no	7		no	no	yes	yes	yes		4: Male condom		2: Almost every time	yes	no	4		yes	no		yes	no	yes	yes	yes	no	Nov-2009	2	no	no	yes	no	no	no
183	HU	Sep-2009	483	Currently living with a man	23	1100	yes	2:Secondary	7 Standard		6		4	yes	1	1	no	7		no	no	yes	yes	yes		4: Male condom		2: Almost every time	yes	no	4		yes	no		yes	no	yes	yes	yes	no	Jan-2010	3	no	no	yes	no	no	no
183	HU	Sep-2009	483	Currently living with a man	23	1100	yes	2:Secondary	7 Standard		6		4	yes	1	1	no	7		no	no	yes	yes	yes		4: Male condom		2: Almost every time	yes	no	4		yes	no		yes	no	yes	yes	yes	no	Mar-2010	4	no	no	yes	no	no	no
183	HU	Sep-2009	483	Currently living with a man	23	1100	yes	2:Secondary	7 Standard		6		4	yes	1	1	no	7		no	no	yes	yes	yes		4: Male condom		2: Almost every time	yes	no	4		yes	no		yes	no	yes	yes	yes	no	May-2010	5	no	no	yes	no	no	no
183	HU	Sep-2009	483	Currently living with a man	23	1100	yes	2:Secondary	7 Standard		6		4	yes	1	1	no	7		no	no	yes	yes	yes		4: Male condom		2: Almost every time	yes	no	4		yes	no		yes	no	yes	yes	yes	no	Jul-2010	6	no	no	yes	no	no	no
183	HU	Sep-2009	483	Currently living with a man	23	1100	yes	2:Secondary	7 Standard		6		4	yes	1	1	no	7		no	no	yes	yes	yes		4: Male condom		2: Almost every time	yes	no	4		yes	no		yes	no	yes	yes	yes	no	Sep-2010	7	no	no	yes	no	no	no
184	HC	Sep-2009	344	Currently married	31	5000	yes	2:Secondary	12	1			11	yes	3	2	yes		9	no	no	no	yes	yes		4: Male condom		4: Never	don't know	no	9		yes	no		no	yes	yes	yes	yes	no	Sep-2009	Baseline	no	no	yes	no	no	no
184	HC	Sep-2009	344	Currently married	31	5000	yes	2:Secondary	12	1			11	yes	3	2	yes		9	no	no	no	yes	yes		4: Male condom		4: Never	don't know	no	9		yes	no		no	yes	yes	yes	yes	no	Oct-2009	1	no	no	yes	no	no	no
184	HC	Sep-2009	344	Currently married	31	5000	yes	2:Secondary	12	1			11	yes	3	2	yes		9	no	no	no	yes	yes		4: Male condom		4: Never	don't know	no	9		yes	no		no	yes	yes	yes	yes	no	Dec-2009	2	no	no	yes	no	no	no
184	HC	Sep-2009	344	Currently married	31	5000	yes	2:Secondary	12	1			11	yes	3	2	yes		9	no	no	no	yes	yes		4: Male condom		4: Never	don't know	no	9		yes	no		no	yes	yes	yes	yes	no	Jan-2010	3	no	no	yes	no	no	no
184	HC	Sep-2009	344	Currently married	31	5000	yes	2:Secondary	12	1			11	yes	3	2	yes		9	no	no	no	yes	yes		4: Male condom		4: Never	don't know	no	9		yes	no		no	yes	yes	yes	yes	no	Mar-2010	4	no	no	yes	no	no	no
184	HC	Sep-2009	344	Currently married	31	5000	yes	2:Secondary	12	1			11	yes	3	2	yes		9	no	no	no	yes	yes		4: Male condom		4: Never	don't know	no	9		yes	no		no	yes	yes	yes	yes	no	Mar-2010	5	no	no	yes	no	no	no
184	HC	Sep-2009	344	Currently married	31	5000	yes	2:Secondary	12	1			11	yes	3	2	yes		9	no	no	no	yes	yes		4: Male condom		4: Never	don't know	no	9		yes	no		no	yes	yes	yes	yes	no	May-2010	6	no	no	yes	no	no	no
184	HC	Sep-2009	344	Currently married	31	5000	yes	2:Secondary	12	1			11	yes	3	2	yes		9	no	no	no	yes	yes		4: Male condom		4: Never	don't know	no	9		yes	no		no	yes	yes	yes	yes	no	Jul-2010	7	no	no	yes	no	no	no
184	HC	Sep-2009	344	Currently married	31	5000	yes	2:Secondary	12	1			11	yes	3	2	yes		9	no	no	no	yes	yes		4: Male condom		4: Never	don't know	no	9		yes	no		no	yes	yes	yes	yes	no	Aug-2010	8	no	no	yes	no	no	no
184	HC	Sep-2009	344	Currently married	31	5000	yes	2:Secondary	12	1			11	yes	3	2	yes		9	no	no	no	yes	yes		4: Male condom		4: Never	don't know	no	9		yes	no		no	yes	yes	yes	yes	no	Oct-2010	9	no	no	yes	no	no	no
185	HC	Sep-2009	161	Currently living with a man	32	240	no	2:Secondary	10 Standard	4			3	yes	2	2	yes	4		no	yes		yes	yes		4: Male condom	7: Nuristerate INJ	1: Every time	no	yes		10	yes	no		yes	no	yes	yes	yes	no	Sep-2009	Baseline	no	no	yes	no	no	no
185	HC	Sep-2009	161	Currently living with a man	32	240	no	2:Secondary	10 Standard	4			3	yes	2	2	yes	4		no	yes		yes	yes		4: Male condom	7: Nuristerate INJ	1: Every time	no	yes		10	yes	no		yes	no	yes	yes	yes	no	Oct-2009	1	no	no	yes	no	no	no
185	HC	Sep-2009	161	Currently living with a man	32	240	no	2:Secondary	10 Standard	4			3	yes	2	2	yes	4		no	yes		yes	yes		4: Male condom	7: Nuristerate INJ	1: Every time	no	yes		10	yes	no		yes	no	yes	yes	yes	no	Jan-2010	2	no	no	yes	no	no	no
185	HC	Sep-2009	161	Currently living with a man	32	240	no	2:Secondary	10 Standard	4			3	yes	2	2	yes	4		no	yes		yes	yes		4: Male condom	7: Nuristerate INJ	1: Every time	no	yes		10	yes	no		yes	no	yes	yes	yes	no	Feb-2010	3	no	no	yes	no	no	no
185	HC	Sep-2009	161	Currently living with a man	32	240	no	2:Secondary	10 Standard	4			3	yes	2	2	yes	4		no	yes		yes	yes		4: Male condom	7: Nuristerate INJ	1: Every time	no	yes		10	yes	no		yes	no	yes	yes	yes	no	Mar-2010	4	no	no	yes	no	no	no
185	HC	Sep-2009	161	Currently living with a man	32	240	no	2:Secondary	10 Standard	4			3	yes	2	2	yes	4		no	yes		yes	yes		4: Male condom	7: Nuristerate INJ	1: Every time	no	yes		10	yes	no		yes	no	yes	yes	yes	no	Apr-2010	5	no	no	yes	no	no	no
185	HC	Sep-2009	161	Currently living with a man	32	240	no	2:Secondary	10 Standard	4			3	yes	2	2	yes	4		no	yes		yes	yes		4: Male condom	7: Nuristerate INJ	1: Every time	no	yes		10	yes	no		yes	no	yes	yes	yes	no	May-2010	6	no	no	yes	no	no	no
185	HC	Sep-2009	161	Currently living with a man	32	240	no	2:Secondary	10 Standard	4			3	yes	2	2	yes	4		no	yes		yes	yes		4: Male condom	7: Nuristerate INJ	1: Every time	no	yes		10	yes	no		yes	no	yes	yes	yes	no	Aug-2010	7	no	no	yes	no	no	no
185	HC	Sep-2009	161	Currently living with a man	32	240	no	2:Secondary	10 Standard	4			3	yes	2	2	yes	4		no	yes		yes	yes		4: Male condom	7: Nuristerate INJ	1: Every time	no	yes		10	yes	no		yes	no	yes	yes	yes	no	Sep-2010	8	no	no	yes	no	no	no
185	HC	Sep-2009	161	Currently living with a man	32	240	no	2:Secondary	10 Standard	4			3	yes	2	2	yes	4		no	yes		yes	yes		4: Male condom	7: Nuristerate INJ	1: Every time	no	yes		10	yes	no		yes	no	yes	yes	yes	no	Sep-2010	9	no	no	yes	no	no	no
186	HC	Sep-2009	21	Currently living with a man	27	3000	yes	2:Secondary	9 Standard	12		11		no	0	0	no			yes			yes	no	8	4: Male condom		3: Sometimes	yes	no	3		yes	no		yes	no	yes	yes	yes	yes	Sep-2009	Baseline	no	yes	yes	no	no	no
186	HC	Sep-2009	21	Currently living with a man	27	3000	yes	2:Secondary	9 Standard	12		11		no	0	0	no			yes			yes	no	8	4: Male condom		3: Sometimes	yes	no	3		yes	no		yes	no	yes	yes	yes	yes	Oct-2009	1	no	no	no	no	no	no
186	HC	Sep-2009	21	Currently living with a man	27	3000	yes	2:Secondary	9 Standard	12		11		no	0	0	no			yes			yes	no	8	4: Male condom		3: Sometimes	yes	no	3		yes	no		yes	no	yes	yes	yes	yes	Nov-2009	2	no	no	yes	no	no	no
187	HC	Sep-2009	204	Currently living with a man	32	3000	no	2:Secondary	5 Standard	5			2	no	0	0	no			no	yes		yes	no	8	4: Male condom		1: Every time	no	no	1		yes	no		yes	no	yes		yes		Sep-2009	Baseline	no	no	yes	no	no	no
187	HC	Sep-2009	204	Currently living with a man	32	3000	no	2:Secondary	5 Standard	5			2	no	0	0	no			no	yes		yes	no	8	4: Male condom		1: Every time	no	no	1		yes	no		yes	no	yes		yes		Oct-2009	1	no	no	yes	no	no	no
187	HC	Sep-2009	204	Currently living with a man	32	3000	no	2:Secondary	5 Standard	5			2	no	0	0	no			no	yes		yes	no	8	4: Male condom		1: Every time	no	no	1		yes	no		yes	no	yes		yes		Nov-2009	2	no	no	no	no	no	no
187	HC	Sep-2009	204	Currently living with a man	32	3000	no	2:Secondary	5 Standard	5			2	no	0	0	no			no	yes		yes	no	8	4: Male condom		1: Every time	no	no	1		yes	no		yes	no	yes		yes		Mar-2010	3	no	no	no	no	no	no
187	HC	Sep-2009	204	Currently living with a man	32	3000	no	2:Secondary	5 Standard	5			2	no	0	0	no			no	yes		yes	no	8	4: Male condom		1: Every time	no	no	1		yes	no		yes	no	yes		yes		May-2010	4	no	no	no	no	no	no
187	HC	Sep-2009	204	Currently living with a man	32	3000	no	2:Secondary	5 Standard	5			2	no	0	0	no			no	yes		yes	no	8	4: Male condom		1: Every time	no	no	1		yes	no		yes	no	yes		yes		Oct-2010	5	no	yes	no	no	no	no
187	HC	Sep-2009	204	Currently living with a man	32	3000	no	2:Secondary	5 Standard	5			2	no	0	0	no			no	yes		yes	no	8	4: Male condom		1: Every time	no	no	1		yes	no		yes	no	yes		yes		Oct-2010	6	no	no	no	no	no	no
188	HC	Sep-2009	184	Separated/Divorced	33	2500	yes	2:Secondary	10 Standard	7		1.5		yes	1	1	yes	7		no	yes		yes	no	4	4: Male condom	5: Female condom	1: Every time		no				no			no	yes		yes	no	Sep-2009	Baseline	no	no	yes	no	no	no
188	HC	Sep-2009	184	Separated/Divorced	33	2500	yes	2:Secondary	10 Standard	7		1.5		yes	1	1	yes	7		no	yes		yes	no	4	4: Male condom	5: Female condom	1: Every time		no				no			no	yes		yes	no	Oct-2009	1	no	no	yes	no	no	no
188	HC	Sep-2009	184	Separated/Divorced	33	2500	yes	2:Secondary	10 Standard	7		1.5		yes	1	1	yes	7		no	yes		yes	no	4	4: Male condom	5: Female condom	1: Every time		no				no			no	yes		yes	no	Nov-2009	2	no	no	yes	no	no	no
188	HC	Sep-2009	184	Separated/Divorced	33	2500	yes	2:Secondary	10 Standard	7		1.5		yes	1	1	yes	7		no	yes		yes	no	4	4: Male condom	5: Female condom	1: Every time		no				no			no	yes		yes	no	Dec-2009	3	no	no	yes	no	no	no
188	HC	Sep-2009	184	Separated/Divorced	33	2500	yes	2:Secondary	10 Standard	7		1.5		yes	1	1	yes	7		no	yes		yes	no	4	4: Male condom	5: Female condom	1: Every time		no				no			no	yes		yes	no	Feb-2010	4	no	no	yes	no	no	no
188	HC	Sep-2009	184	Separated/Divorced	33	2500	yes	2:Secondary	10 Standard	7		1.5		yes	1	1	yes	7		no	yes		yes	no	4	4: Male condom	5: Female condom	1: Every time		no				no			no	yes		yes	no	May-2010	5	no	yes	yes	no	no	no
188	HC	Sep-2009	184	Separated/Divorced	33	2500	yes	2:Secondary	10 Standard	7		1.5		yes	1	1	yes	7		no	yes		yes	no	4	4: Male condom	5: Female condom	1: Every time		no				no			no	yes		yes	no	Aug-2010	6	no	no	yes	no	no	no
188	HC	Sep-2009	184	Separated/Divorced	33	2500	yes	2:Secondary	10 Standard	7		1.5		yes	1	1	yes	7		no	yes		yes	no	4	4: Male condom	5: Female condom	1: Every time		no				no			no	yes		yes	no	Feb-2011	7	no	yes	yes	no	no	no
189	HC	Sep-2009	204	Currently living with a man	26	450	yes	2:Secondary	8 Standard		3		2	no	0	0	no			yes			yes	yes		7: Nuristerate INJ		1: Every time	yes	no		9	yes	no		yes	no	yes		yes	yes	Sep-2009	Baseline	no	yes	yes	no	no	no
189	HC	Sep-2009	204	Currently living with a man	26	450	yes	2:Secondary	8 Standard		3		2	no	0	0	no			yes			yes	yes		7: Nuristerate INJ		1: Every time	yes	no		9	yes	no		yes	no	yes		yes	yes	Oct-2009	1	no	yes	yes	no	no	no
189	HC	Sep-2009	204	Currently living with a man	26	450	yes	2:Secondary	8 Standard		3		2	no	0	0	no			yes			yes	yes		7: Nuristerate INJ		1: Every time	yes	no		9	yes	no		yes	no	yes		yes	yes	Nov-2009	2	no	yes	yes	no	no	no
189	HC	Sep-2009	204	Currently living with a man	26	450	yes	2:Secondary	8 Standard		3		2	no	0	0	no			yes			yes	yes		7: Nuristerate INJ		1: Every time	yes	no		9	yes	no		yes	no	yes		yes	yes	Feb-2010	3	no	no	yes	no	no	no
189	HC	Sep-2009	204	Currently living with a man	26	450	yes	2:Secondary	8 Standard		3		2	no	0	0	no			yes			yes	yes		7: Nuristerate INJ		1: Every time	yes	no		9	yes	no		yes	no	yes		yes	yes	Mar-2010	4	no	yes	yes	no	no	no
189	HC	Sep-2009	204	Currently living with a man	26	450	yes	2:Secondary	8 Standard		3		2	no	0	0	no			yes			yes	yes		7: Nuristerate INJ		1: Every time	yes	no		9	yes	no		yes	no	yes		yes	yes	May-2010	5	no	yes	yes	no	no	no
189	HC	Sep-2009	204	Currently living with a man	26	450	yes	2:Secondary	8 Standard		3		2	no	0	0	no			yes			yes	yes		7: Nuristerate INJ		1: Every time	yes	no		9	yes	no		yes	no	yes		yes	yes	Jul-2010	6	no	yes	yes	no	no	no
189	HC	Sep-2009	204	Currently living with a man	26	450	yes	2:Secondary	8 Standard		3		2	no	0	0	no			yes			yes	yes		7: Nuristerate INJ		1: Every time	yes	no		9	yes	no		yes	no	yes		yes	yes	Oct-2010	7	yes	yes	yes	no	no	no
189	HC	Sep-2009	204	Currently living with a man	26	450	yes	2:Secondary	8 Standard		3		2	no	0	0	no			yes			yes	yes		7: Nuristerate INJ		1: Every time	yes	no		9	yes	no		yes	no	yes		yes	yes	Dec-2010	8	yes					no
189	HC	Sep-2009	204	Currently living with a man	26	450	yes	2:Secondary	8 Standard		3		2	no	0	0	no			yes			yes	yes		7: Nuristerate INJ		1: Every time	yes	no		9	yes	no		yes	no	yes		yes	yes	Mar-2011	9	yes					no
189	HC	Sep-2009	204	Currently living with a man	26	450	yes	2:Secondary	8 Standard		3		2	no	0	0	no			yes			yes	yes		7: Nuristerate INJ		1: Every time	yes	no		9	yes	no		yes	no	yes		yes	yes	Apr-2011	10	no					no
190	HC	Sep-2009	129	Currently living with a man	27	15000	yes	2:Secondary	5 Standard	2.3			3	yes	2	2	yes	0		no	yes		yes	yes		4: Male condom		3: Sometimes	yes	no	4		yes	yes	a: Current	yes	no	yes		yes	no	Sep-2009	Baseline	no	no	yes	no	no	no
190	HC	Sep-2009	129	Currently living with a man	27	15000	yes	2:Secondary	5 Standard	2.3			3	yes	2	2	yes	0		no	yes		yes	yes		4: Male condom		3: Sometimes	yes	no	4		yes	yes	a: Current	yes	no	yes		yes	no	Oct-2009	1	no	no	yes	no	no	no
190	HC	Sep-2009	129	Currently living with a man	27	15000	yes	2:Secondary	5 Standard	2.3			3	yes	2	2	yes	0		no	yes		yes	yes		4: Male condom		3: Sometimes	yes	no	4		yes	yes	a: Current	yes	no	yes		yes	no	Nov-2009	2	yes	no	no	no	no	no
190	HC	Sep-2009	129	Currently living with a man	27	15000	yes	2:Secondary	5 Standard	2.3			3	yes	2	2	yes	0		no	yes		yes	yes		4: Male condom		3: Sometimes	yes	no	4		yes	yes	a: Current	yes	no	yes		yes	no	Mar-2010	3	no	no	no	no	no	no
190	HC	Sep-2009	129	Currently living with a man	27	15000	yes	2:Secondary	5 Standard	2.3			3	yes	2	2	yes	0		no	yes		yes	yes		4: Male condom		3: Sometimes	yes	no	4		yes	yes	a: Current	yes	no	yes		yes	no	Apr-2010	4	no	no	yes	no	no	no
190	HC	Sep-2009	129	Currently living with a man	27	15000	yes	2:Secondary	5 Standard	2.3			3	yes	2	2	yes	0		no	yes		yes	yes		4: Male condom		3: Sometimes	yes	no	4		yes	yes	a: Current	yes	no	yes		yes	no	May-2010	5	no	no	yes	no	no	no
190	HC	Sep-2009	129	Currently living with a man	27	15000	yes	2:Secondary	5 Standard	2.3			3	yes	2	2	yes	0		no	yes		yes	yes		4: Male condom		3: Sometimes	yes	no	4		yes	yes	a: Current	yes	no	yes		yes	no	Jun-2010	6	no	no	yes	no	no	no
190	HC	Sep-2009	129	Currently living with a man	27	15000	yes	2:Secondary	5 Standard	2.3			3	yes	2	2	yes	0		no	yes		yes	yes		4: Male condom		3: Sometimes	yes	no	4		yes	yes	a: Current	yes	no	yes		yes	no	Jul-2010	7	no	no	yes	no	no	no
190	HC	Sep-2009	129	Currently living with a man	27	15000	yes	2:Secondary	5 Standard	2.3			3	yes	2	2	yes	0		no	yes		yes	yes		4: Male condom		3: Sometimes	yes	no	4		yes	yes	a: Current	yes	no	yes		yes	no	Oct-2010	8	yes	no	yes	no	no	no
190	HC	Sep-2009	129	Currently living with a man	27	15000	yes	2:Secondary	5 Standard	2.3			3	yes	2	2	yes	0		no	yes		yes	yes		4: Male condom		3: Sometimes	yes	no	4		yes	yes	a: Current	yes	no	yes		yes	no	Nov-2010	9	yes					no
190	HC	Sep-2009	129	Currently living with a man	27	15000	yes	2:Secondary	5 Standard	2.3			3	yes	2	2	yes	0		no	yes		yes	yes		4: Male condom		3: Sometimes	yes	no	4		yes	yes	a: Current	yes	no	yes		yes	no	Nov-2010	10	yes					no
190	HC	Sep-2009	129	Currently living with a man	27	15000	yes	2:Secondary	5 Standard	2.3			3	yes	2	2	yes	0		no	yes		yes	yes		4: Male condom		3: Sometimes	yes	no	4		yes	yes	a: Current	yes	no	yes		yes	no	Dec-2010	11	no	no	yes	no	no	no
191	HC	Sep-2009	179	Currently living with a man	25	4000	no	2:Secondary	9 Standard		9		1	yes	1	0	no	13		no	yes		yes	yes		6: Depo INJ		3: Sometimes	no	no	2		yes	no		yes	no	yes		yes	no	Sep-2009	Baseline	no	no	yes	no	no	no
191	HC	Sep-2009	179	Currently living with a man	25	4000	no	2:Secondary	9 Standard		9		1	yes	1	0	no	13		no	yes		yes	yes		6: Depo INJ		3: Sometimes	no	no	2		yes	no		yes	no	yes		yes	no	Oct-2009	1	no	no	yes	no	no	no
191	HC	Sep-2009	179	Currently living with a man	25	4000	no	2:Secondary	9 Standard		9		1	yes	1	0	no	13		no	yes		yes	yes		6: Depo INJ		3: Sometimes	no	no	2		yes	no		yes	no	yes		yes	no	Dec-2009	2	no	yes	no	no	no	no
191	HC	Sep-2009	179	Currently living with a man	25	4000	no	2:Secondary	9 Standard		9		1	yes	1	0	no	13		no	yes		yes	yes		6: Depo INJ		3: Sometimes	no	no	2		yes	no		yes	no	yes		yes	no	Jan-2010	3	no	yes	yes	no	no	no
191	HC	Sep-2009	179	Currently living with a man	25	4000	no	2:Secondary	9 Standard		9		1	yes	1	0	no	13		no	yes		yes	yes		6: Depo INJ		3: Sometimes	no	no	2		yes	no		yes	no	yes		yes	no	Apr-2010	4	no	no	yes	no	no	no
191	HC	Sep-2009	179	Currently living with a man	25	4000	no	2:Secondary	9 Standard		9		1	yes	1	0	no	13		no	yes		yes	yes		6: Depo INJ		3: Sometimes	no	no	2		yes	no		yes	no	yes		yes	no	May-2010	5	no	no	yes	no	no	no
191	HC	Sep-2009	179	Currently living with a man	25	4000	no	2:Secondary	9 Standard		9		1	yes	1	0	no	13		no	yes		yes	yes		6: Depo INJ		3: Sometimes	no	no	2		yes	no		yes	no	yes		yes	no	Aug-2010	6	no	yes	yes	no	no	no
191	HC	Sep-2009	179	Currently living with a man	25	4000	no	2:Secondary	9 Standard		9		1	yes	1	0	no	13		no	yes		yes	yes		6: Depo INJ		3: Sometimes	no	no	2		yes	no		yes	no	yes		yes	no	Sep-2010	7	no	yes	yes	no	no	no
192	HC	Sep-2009	272	Currently living with a man	29	1000	no	2:Secondary	9 Standard	2		2		yes	1	1	yes	1.5		no	yes		no	yes				1: Every time	yes	yes	3		yes	no		yes	no contraception	yes		yes	yes	Sep-2009	Baseline	no	no	no	no	no	no
192	HC	Sep-2009	272	Currently living with a man	29	1000	no	2:Secondary	9 Standard	2		2		yes	1	1	yes	1.5		no	yes		no	yes				1: Every time	yes	yes	3		yes	no		yes	no contraception	yes		yes	yes	Mar-2010	1	no	no	no	no	no	no
192	HC	Sep-2009	272	Currently living with a man	29	1000	no	2:Secondary	9 Standard	2		2		yes	1	1	yes	1.5		no	yes		no	yes				1: Every time	yes	yes	3		yes	no		yes	no contraception	yes		yes	yes	Jun-2010	2	no	no	yes	no	no	no
192	HC	Sep-2009	272	Currently living with a man	29	1000	no	2:Secondary	9 Standard	2		2		yes	1	1	yes	1.5		no	yes		no	yes				1: Every time	yes	yes	3		yes	no		yes	no contraception	yes		yes	yes	Aug-2010	3	no	no	yes	no	no	no
192	HC	Sep-2009	272	Currently living with a man	29	1000	no	2:Secondary	9 Standard	2		2		yes	1	1	yes	1.5		no	yes		no	yes				1: Every time	yes	yes	3		yes	no		yes	no contraception	yes		yes	yes	Feb-2011	4	no	no	yes	no	no	no
193	HC	Sep-2009	156	Currently living with a man	34	1960	yes	2:Secondary	6		6		1	yes	1	1	no	19		no	yes		yes	yes		4: Male condom	5: Female condom	1: Every time	no	no	5		yes	no		yes	no	no		no	no	Sep-2009	Baseline	no	no	yes	no	no	no
193	HC	Sep-2009	156	Currently living with a man	34	1960	yes	2:Secondary	6		6		1	yes	1	1	no	19		no	yes		yes	yes		4: Male condom	5: Female condom	1: Every time	no	no	5		yes	no		yes	no	no		no	no	Oct-2009	1	no	no	yes	no	no	no
193	HC	Sep-2009	156	Currently living with a man	34	1960	yes	2:Secondary	6		6		1	yes	1	1	no	19		no	yes		yes	yes		4: Male condom	5: Female condom	1: Every time	no	no	5		yes	no		yes	no	no		no	no	Dec-2009	2	no	yes	yes	no	no	no
193	HC	Sep-2009	156	Currently living with a man	34	1960	yes	2:Secondary	6		6		1	yes	1	1	no	19		no	yes		yes	yes		4: Male condom	5: Female condom	1: Every time	no	no	5		yes	no		yes	no	no		no	no	Mar-2010	3	no	yes	no	no	no	no
193	HC	Sep-2009	156	Currently living with a man	34	1960	yes	2:Secondary	6		6		1	yes	1	1	no	19		no	yes		yes	yes		4: Male condom	5: Female condom	1: Every time	no	no	5		yes	no		yes	no	no		no	no	May-2010	4	no	yes	no	no	no	no
193	HC	Sep-2009	156	Currently living with a man	34	1960	yes	2:Secondary	6		6		1	yes	1	1	no	19		no	yes		yes	yes		4: Male condom	5: Female condom	1: Every time	no	no	5		yes	no		yes	no	no		no	no	Jul-2010	5	no	yes	no	no	no	no
193	HC	Sep-2009	156	Currently living with a man	34	1960	yes	2:Secondary	6		6		1	yes	1	1	no	19		no	yes		yes	yes		4: Male condom	5: Female condom	1: Every time	no	no	5		yes	no		yes	no	no		no	no	Sep-2010	6	no	yes	no	no	no	no
194	HC	Sep-2009	352	Previously living with a man	22	1800	yes	2:Secondary	10 Standard		7		5	no	0	0	no			no	no	yes	yes	no	5	6: Depo INJ		4: Never		no				yes	b: Former		no	no	no	yes	no	Sep-2009	Baseline	no	no	yes	no	no	no
194	HC	Sep-2009	352	Previously living with a man	22	1800	yes	2:Secondary	10 Standard		7		5	no	0	0	no			no	no	yes	yes	no	5	6: Depo INJ		4: Never		no				yes	b: Former		no	no	no	yes	no	Oct-2009	1	no	no	yes	no	no	no
194	HC	Sep-2009	352	Previously living with a man	22	1800	yes	2:Secondary	10 Standard		7		5	no	0	0	no			no	no	yes	yes	no	5	6: Depo INJ		4: Never		no				yes	b: Former		no	no	no	yes	no	Dec-2009	2	no	no	yes	no	no	no
194	HC	Sep-2009	352	Previously living with a man	22	1800	yes	2:Secondary	10 Standard		7		5	no	0	0	no			no	no	yes	yes	no	5	6: Depo INJ		4: Never		no				yes	b: Former		no	no	no	yes	no	Jan-2010	3	no	yes	yes	no	no	no
194	HC	Sep-2009	352	Previously living with a man	22	1800	yes	2:Secondary	10 Standard		7		5	no	0	0	no			no	no	yes	yes	no	5	6: Depo INJ		4: Never		no				yes	b: Former		no	no	no	yes	no	Mar-2010	4	no	no	yes	no	no	no
194	HC	Sep-2009	352	Previously living with a man	22	1800	yes	2:Secondary	10 Standard		7		5	no	0	0	no			no	no	yes	yes	no	5	6: Depo INJ		4: Never		no				yes	b: Former		no	no	no	yes	no	Apr-2010	5	no	no	yes	no	no	no
194	HC	Sep-2009	352	Previously living with a man	22	1800	yes	2:Secondary	10 Standard		7		5	no	0	0	no			no	no	yes	yes	no	5	6: Depo INJ		4: Never		no				yes	b: Former		no	no	no	yes	no	Apr-2010	6	no	no	yes	no	no	no
194	HC	Sep-2009	352	Previously living with a man	22	1800	yes	2:Secondary	10 Standard		7		5	no	0	0	no			no	no	yes	yes	no	5	6: Depo INJ		4: Never		no				yes	b: Former		no	no	no	yes	no	Jun-2010	7	no	no	yes	no	no	no
194	HC	Sep-2009	352	Previously living with a man	22	1800	yes	2:Secondary	10 Standard		7		5	no	0	0	no			no	no	yes	yes	no	5	6: Depo INJ		4: Never		no				yes	b: Former		no	no	no	yes	no	Jul-2010	8	no	no	yes	no	no	no
194	HC	Sep-2009	352	Previously living with a man	22	1800	yes	2:Secondary	10 Standard		7		5	no	0	0	no			no	no	yes	yes	no	5	6: Depo INJ		4: Never		no				yes	b: Former		no	no	no	yes	no	Aug-2010	9	no	no	yes	yes	no	no
194	HC	Sep-2009	352	Previously living with a man	22	1800	yes	2:Secondary	10 Standard		7		5	no	0	0	no			no	no	yes	yes	no	5	6: Depo INJ		4: Never		no				yes	b: Former		no	no	no	yes	no	Oct-2010	10	no	yes	yes	no	no	no
195	HC	Sep-2009	296	Currently living with a man	33	2800	yes	2:Secondary	9 Standard	1		0.5		yes	2	1	no	3.5		yes			yes	yes		4: Male condom		3: Sometimes	no	yes	15		no	no		yes	no	yes	no	yes	no	Sep-2009	Baseline	no	yes	yes	no	no	no
195	HC	Sep-2009	296	Currently living with a man	33	2800	yes	2:Secondary	9 Standard	1		0.5		yes	2	1	no	3.5		yes			yes	yes		4: Male condom		3: Sometimes	no	yes	15		no	no		yes	no	yes	no	yes	no	Oct-2009	1	no	yes	yes	no	no	no
195	HC	Sep-2009	296	Currently living with a man	33	2800	yes	2:Secondary	9 Standard	1		0.5		yes	2	1	no	3.5		yes			yes	yes		4: Male condom		3: Sometimes	no	yes	15		no	no		yes	no	yes	no	yes	no	Nov-2009	2	no	yes	yes	no	no	no
195	HC	Sep-2009	296	Currently living with a man	33	2800	yes	2:Secondary	9 Standard	1		0.5		yes	2	1	no	3.5		yes			yes	yes		4: Male condom		3: Sometimes	no	yes	15		no	no		yes	no	yes	no	yes	no	Jan-2010	3	no	yes	yes	no	no	no
195	HC	Sep-2009	296	Currently living with a man	33	2800	yes	2:Secondary	9 Standard	1		0.5		yes	2	1	no	3.5		yes			yes	yes		4: Male condom		3: Sometimes	no	yes	15		no	no		yes	no	yes	no	yes	no	Mar-2010	4	no	no	yes	no	no	no
195	HC	Sep-2009	296	Currently living with a man	33	2800	yes	2:Secondary	9 Standard	1		0.5		yes	2	1	no	3.5		yes			yes	yes		4: Male condom		3: Sometimes	no	yes	15		no	no		yes	no	yes	no	yes	no	Mar-2010	5	no	no	yes	no	no	no
195	HC	Sep-2009	296	Currently living with a man	33	2800	yes	2:Secondary	9 Standard	1		0.5		yes	2	1	no	3.5		yes			yes	yes		4: Male condom		3: Sometimes	no	yes	15		no	no		yes	no	yes	no	yes	no	Jun-2010	6	no	yes	yes	no	no	no
195	HC	Sep-2009	296	Currently living with a man	33	2800	yes	2:Secondary	9 Standard	1		0.5		yes	2	1	no	3.5		yes			yes	yes		4: Male condom		3: Sometimes	no	yes	15		no	no		yes	no	yes	no	yes	no	Aug-2010	7	no	yes	yes	no	no	no
195	HC	Sep-2009	296	Currently living with a man	33	2800	yes	2:Secondary	9 Standard	1		0.5		yes	2	1	no	3.5		yes			yes	yes		4: Male condom		3: Sometimes	no	yes	15		no	no		yes	no	yes	no	yes	no	Sep-2010	8	no	yes	yes	no	no	no
196	HC	Sep-2009	473	Currently living with a man	26	2500	yes	2:Secondary	8 Standard	2.3		2		yes	1	0	yes	2		yes			yes	yes		4: Male condom		1: Every time	yes	no	2		yes	no		yes		yes		no	no	Sep-2009	Baseline	no	yes	yes	no	no	no
196	HC	Sep-2009	473	Currently living with a man	26	2500	yes	2:Secondary	8 Standard	2.3		2		yes	1	0	yes	2		yes			yes	yes		4: Male condom		1: Every time	yes	no	2		yes	no		yes		yes		no	no	Oct-2009	1	no	yes	no	no	no	no
196	HC	Sep-2009	473	Currently living with a man	26	2500	yes	2:Secondary	8 Standard	2.3		2		yes	1	0	yes	2		yes			yes	yes		4: Male condom		1: Every time	yes	no	2		yes	no		yes		yes		no	no	Nov-2009	2	no	yes	no	no	no	no
196	HC	Sep-2009	473	Currently living with a man	26	2500	yes	2:Secondary	8 Standard	2.3		2		yes	1	0	yes	2		yes			yes	yes		4: Male condom		1: Every time	yes	no	2		yes	no		yes		yes		no	no	Jan-2010	3	no	yes	yes	no	no	no
196	HC	Sep-2009	473	Currently living with a man	26	2500	yes	2:Secondary	8 Standard	2.3		2		yes	1	0	yes	2		yes			yes	yes		4: Male condom		1: Every time	yes	no	2		yes	no		yes		yes		no	no	Apr-2010	4	no	yes	yes	no	no	no
196	HC	Sep-2009	473	Currently living with a man	26	2500	yes	2:Secondary	8 Standard	2.3		2		yes	1	0	yes	2		yes			yes	yes		4: Male condom		1: Every time	yes	no	2		yes	no		yes		yes		no	no	May-2010	5	no	yes	yes	no	no	no
196	HC	Sep-2009	473	Currently living with a man	26	2500	yes	2:Secondary	8 Standard	2.3		2		yes	1	0	yes	2		yes			yes	yes		4: Male condom		1: Every time	yes	no	2		yes	no		yes		yes		no	no	Jul-2010	6	no	yes	yes	no	no	no
196	HC	Sep-2009	473	Currently living with a man	26	2500	yes	2:Secondary	8 Standard	2.3		2		yes	1	0	yes	2		yes			yes	yes		4: Male condom		1: Every time	yes	no	2		yes	no		yes		yes		no	no	Sep-2010	7	no	yes	yes	no	no	no
197	HC	Sep-2009	168	Currently living with a man	30	1500	no	2:Secondary	10 Standard	5			2	yes	1	1	no	13		no	yes		yes	no		4: Male condom		1: Every time	don't know	no		2	yes	no		don't know	no	yes		yes	no	Sep-2009	Baseline	no	no	yes	no	no	no
197	HC	Sep-2009	168	Currently living with a man	30	1500	no	2:Secondary	10 Standard	5			2	yes	1	1	no	13		no	yes		yes	no		4: Male condom		1: Every time	don't know	no		2	yes	no		don't know	no	yes		yes	no	Oct-2009	1	no	no	yes	no	no	no
197	HC	Sep-2009	168	Currently living with a man	30	1500	no	2:Secondary	10 Standard	5			2	yes	1	1	no	13		no	yes		yes	no		4: Male condom		1: Every time	don't know	no		2	yes	no		don't know	no	yes		yes	no	Dec-2009	2	no	no	yes	no	no	no
197	HC	Sep-2009	168	Currently living with a man	30	1500	no	2:Secondary	10 Standard	5			2	yes	1	1	no	13		no	yes		yes	no		4: Male condom		1: Every time	don't know	no		2	yes	no		don't know	no	yes		yes	no	Jan-2010	3	no	no	yes	no	no	no
197	HC	Sep-2009	168	Currently living with a man	30	1500	no	2:Secondary	10 Standard	5			2	yes	1	1	no	13		no	yes		yes	no		4: Male condom		1: Every time	don't know	no		2	yes	no		don't know	no	yes		yes	no	Mar-2010	4	no	no	yes	no	no	no
197	HC	Sep-2009	168	Currently living with a man	30	1500	no	2:Secondary	10 Standard	5			2	yes	1	1	no	13		no	yes		yes	no		4: Male condom		1: Every time	don't know	no		2	yes	no		don't know	no	yes		yes	no	Mar-2010	5	no	no	yes	no	no	no
197	HC	Sep-2009	168	Currently living with a man	30	1500	no	2:Secondary	10 Standard	5			2	yes	1	1	no	13		no	yes		yes	no		4: Male condom		1: Every time	don't know	no		2	yes	no		don't know	no	yes		yes	no	May-2010	6	no	no	yes	no	no	no
197	HC	Sep-2009	168	Currently living with a man	30	1500	no	2:Secondary	10 Standard	5			2	yes	1	1	no	13		no	yes		yes	no		4: Male condom		1: Every time	don't know	no		2	yes	no		don't know	no	yes		yes	no	Jun-2010	7	no	no	yes	no	no	no
197	HC	Sep-2009	168	Currently living with a man	30	1500	no	2:Secondary	10 Standard	5			2	yes	1	1	no	13		no	yes		yes	no		4: Male condom		1: Every time	don't know	no		2	yes	no		don't know	no	yes		yes	no	Aug-2010	8	no	no	yes	no	no	no
197	HC	Sep-2009	168	Currently living with a man	30	1500	no	2:Secondary	10 Standard	5			2	yes	1	1	no	13		no	yes		yes	no		4: Male condom		1: Every time	don't know	no		2	yes	no		don't know	no	yes		yes	no	Nov-2010	9	no	no	yes	no	no	no
198	HC	Sep-2009	186	Currently living with a man	29	2000	no	3:College	Certificate	2		2		yes	1	1	yes	2		no	yes		yes	no	2	4: Male condom		1: Every time	yes	no	7		yes	no		yes	no	yes		yes	no	Sep-2009	Baseline	no	no	yes	no	no	no
198	HC	Sep-2009	186	Currently living with a man	29	2000	no	3:College	Certificate	2		2		yes	1	1	yes	2		no	yes		yes	no	2	4: Male condom		1: Every time	yes	no	7		yes	no		yes	no	yes		yes	no	Nov-2009	1	no	no	yes	no	no	no
198	HC	Sep-2009	186	Currently living with a man	29	2000	no	3:College	Certificate	2		2		yes	1	1	yes	2		no	yes		yes	no	2	4: Male condom		1: Every time	yes	no	7		yes	no		yes	no	yes		yes	no	Jan-2010	2	no	no	yes	no	no	no
198	HC	Sep-2009	186	Currently living with a man	29	2000	no	3:College	Certificate	2		2		yes	1	1	yes	2		no	yes		yes	no	2	4: Male condom		1: Every time	yes	no	7		yes	no		yes	no	yes		yes	no	Feb-2010	3	no	no	yes	no	no	no
198	HC	Sep-2009	186	Currently living with a man	29	2000	no	3:College	Certificate	2		2		yes	1	1	yes	2		no	yes		yes	no	2	4: Male condom		1: Every time	yes	no	7		yes	no		yes	no	yes		yes	no	Mar-2010	4	no	yes	yes	no	no	no
198	HC	Sep-2009	186	Currently living with a man	29	2000	no	3:College	Certificate	2		2		yes	1	1	yes	2		no	yes		yes	no	2	4: Male condom		1: Every time	yes	no	7		yes	no		yes	no	yes		yes	no	Apr-2010	5	no	yes	yes	no	no	no
198	HC	Sep-2009	186	Currently living with a man	29	2000	no	3:College	Certificate	2		2		yes	1	1	yes	2		no	yes		yes	no	2	4: Male condom		1: Every time	yes	no	7		yes	no		yes	no	yes		yes	no	May-2010	6	no	yes	yes	no	no	no
198	HC	Sep-2009	186	Currently living with a man	29	2000	no	3:College	Certificate	2		2		yes	1	1	yes	2		no	yes		yes	no	2	4: Male condom		1: Every time	yes	no	7		yes	no		yes	no	yes		yes	no	Jun-2010	7	no	yes	yes	no	no	no
198	HC	Sep-2009	186	Currently living with a man	29	2000	no	3:College	Certificate	2		2		yes	1	1	yes	2		no	yes		yes	no	2	4: Male condom		1: Every time	yes	no	7		yes	no		yes	no	yes		yes	no	Jul-2010	8	no	yes	yes	no	no	no
198	HC	Sep-2009	186	Currently living with a man	29	2000	no	3:College	Certificate	2		2		yes	1	1	yes	2		no	yes		yes	no	2	4: Male condom		1: Every time	yes	no	7		yes	no		yes	no	yes		yes	no	Aug-2010	9	no	yes	yes	no	no	no
198	HC	Sep-2009	186	Currently living with a man	29	2000	no	3:College	Certificate	2		2		yes	1	1	yes	2		no	yes		yes	no	2	4: Male condom		1: Every time	yes	no	7		yes	no		yes	no	yes		yes	no	Sep-2010	10	no	no	yes	no	no	no
198	HC	Sep-2009	186	Currently living with a man	29	2000	no	3:College	Certificate	2		2		yes	1	1	yes	2		no	yes		yes	no	2	4: Male condom		1: Every time	yes	no	7		yes	no		yes	no	yes		yes	no	Oct-2010	11	no	no	yes	no	no	no
199	HC	Sep-2009	461	Currently living with a man	25	1000	yes	1:Primary	4 Standard	1			3	no	0	0	no			no	yes		yes	yes		4: Male condom		2: Almost every time	no	no		6	no	yes	c: Both	don't know	no	yes		no	no	Sep-2009	Baseline	no	no	yes	no	no	no
199	HC	Sep-2009	461	Currently living with a man	25	1000	yes	1:Primary	4 Standard	1			3	no	0	0	no			no	yes		yes	yes		4: Male condom		2: Almost every time	no	no		6	no	yes	c: Both	don't know	no	yes		no	no	Nov-2009	1	no	no	yes	no	no	no
199	HC	Sep-2009	461	Currently living with a man	25	1000	yes	1:Primary	4 Standard	1			3	no	0	0	no			no	yes		yes	yes		4: Male condom		2: Almost every time	no	no		6	no	yes	c: Both	don't know	no	yes		no	no	Dec-2009	2	no	no	yes	no	no	no
200	HC	Sep-2009	576	Previously living with a man	33	3500	yes	3:College	Certificate	4		2		yes	2	2	yes	4		no	no	yes	yes	yes		4: Male condom	5: Female condom	1: Every time	yes	no	10		yes	no		yes	no	no	no	yes	no	Sep-2009	Baseline	no	no	yes	no	no	no
200	HC	Sep-2009	576	Previously living with a man	33	3500	yes	3:College	Certificate	4		2		yes	2	2	yes	4		no	no	yes	yes	yes		4: Male condom	5: Female condom	1: Every time	yes	no	10		yes	no		yes	no	no	no	yes	no	Oct-2009	1	no	no	yes	no	no	no
200	HC	Sep-2009	576	Previously living with a man	33	3500	yes	3:College	Certificate	4		2		yes	2	2	yes	4		no	no	yes	yes	yes		4: Male condom	5: Female condom	1: Every time	yes	no	10		yes	no		yes	no	no	no	yes	no	Jan-2010	2	no	no	yes	no	no	no
200	HC	Sep-2009	576	Previously living with a man	33	3500	yes	3:College	Certificate	4		2		yes	2	2	yes	4		no	no	yes	yes	yes		4: Male condom	5: Female condom	1: Every time	yes	no	10		yes	no		yes	no	no	no	yes	no	Apr-2010	3	no	no	yes	no	no	no
200	HC	Sep-2009	576	Previously living with a man	33	3500	yes	3:College	Certificate	4		2		yes	2	2	yes	4		no	no	yes	yes	yes		4: Male condom	5: Female condom	1: Every time	yes	no	10		yes	no		yes	no	no	no	yes	no	May-2010	4	no	no	yes	no	no	no
200	HC	Sep-2009	576	Previously living with a man	33	3500	yes	3:College	Certificate	4		2		yes	2	2	yes	4		no	no	yes	yes	yes		4: Male condom	5: Female condom	1: Every time	yes	no	10		yes	no		yes	no	no	no	yes	no	May-2010	5	no	no	yes	no	no	no
200	HC	Sep-2009	576	Previously living with a man	33	3500	yes	3:College	Certificate	4		2		yes	2	2	yes	4		no	no	yes	yes	yes		4: Male condom	5: Female condom	1: Every time	yes	no	10		yes	no		yes	no	no	no	yes	no	Sep-2010	6	no	no	yes	no	no	no
201	HE	Sep-2009	357	Currently living with a man	34	450	yes	2:Secondary	10 Standard	1		1		yes	2	2	no		4	no	no	yes	yes	yes				4: Never	don't know	yes	11		no	no		yes	yes	yes		no	no	Sep-2009	Baseline	no	no	yes	no	no	no
201	HE	Sep-2009	357	Currently living with a man	34	450	yes	2:Secondary	10 Standard	1		1		yes	2	2	no		4	no	no	yes	yes	yes				4: Never	don't know	yes	11		no	no		yes	yes	yes		no	no	Oct-2009	1	no	no	yes	no	no	no
201	HE	Sep-2009	357	Currently living with a man	34	450	yes	2:Secondary	10 Standard	1		1		yes	2	2	no		4	no	no	yes	yes	yes				4: Never	don't know	yes	11		no	no		yes	yes	yes		no	no	Feb-2010	2	no					no
201	HE	Sep-2009	357	Currently living with a man	34	450	yes	2:Secondary	10 Standard	1		1		yes	2	2	no		4	no	no	yes	yes	yes				4: Never	don't know	yes	11		no	no		yes	yes	yes		no	no	Apr-2010	3	no	no	yes	no	no	no
201	HE	Sep-2009	357	Currently living with a man	34	450	yes	2:Secondary	10 Standard	1		1		yes	2	2	no		4	no	no	yes	yes	yes				4: Never	don't know	yes	11		no	no		yes	yes	yes		no	no	Jun-2010	4	no	no	yes	no	no	no
201	HE	Sep-2009	357	Currently living with a man	34	450	yes	2:Secondary	10 Standard	1		1		yes	2	2	no		4	no	no	yes	yes	yes				4: Never	don't know	yes	11		no	no		yes	yes	yes		no	no	Aug-2010	5	no	no	yes	no	no	no
201	HE	Sep-2009	357	Currently living with a man	34	450	yes	2:Secondary	10 Standard	1		1		yes	2	2	no		4	no	no	yes	yes	yes				4: Never	don't know	yes	11		no	no		yes	yes	yes		no	no	Nov-2010	6	no	no	yes	no	no	no
202	HC	Sep-2009	175	Previously living with a man	22	1000	no	2:Secondary	9 Standard	1		0		yes	1	1	yes	4		no	no	yes	yes	no	2	4: Male condom		1: Every time		no				no			yes	no	no	yes	no	Sep-2009	Baseline	no	no	yes	no	no	no
202	HC	Sep-2009	175	Previously living with a man	22	1000	no	2:Secondary	9 Standard	1		0		yes	1	1	yes	4		no	no	yes	yes	no	2	4: Male condom		1: Every time		no				no			yes	no	no	yes	no	Oct-2009	1	no	no	yes	no	no	no
202	HC	Sep-2009	175	Previously living with a man	22	1000	no	2:Secondary	9 Standard	1		0		yes	1	1	yes	4		no	no	yes	yes	no	2	4: Male condom		1: Every time		no				no			yes	no	no	yes	no	Dec-2009	2	no	no	yes	no	no	no
202	HC	Sep-2009	175	Previously living with a man	22	1000	no	2:Secondary	9 Standard	1		0		yes	1	1	yes	4		no	no	yes	yes	no	2	4: Male condom		1: Every time		no				no			yes	no	no	yes	no	Feb-2010	3	yes	no	yes	no	no	no
203	HC	Sep-2009	134	Previously living with a man	31	200	no	2:Secondary	10 Standard	1			2	yes	1	1	no	10		no	no	no	no	no	4			4: Never		yes				no			no contraception	yes		yes	no	Sep-2009	Baseline	no	no	no	no	no	no
203	HC	Sep-2009	134	Previously living with a man	31	200	no	2:Secondary	10 Standard	1			2	yes	1	1	no	10		no	no	no	no	no	4			4: Never		yes				no			no contraception	yes		yes	no	Nov-2009	1	no	no	yes	no	no	no
203	HC	Sep-2009	134	Previously living with a man	31	200	no	2:Secondary	10 Standard	1			2	yes	1	1	no	10		no	no	no	no	no	4			4: Never		yes				no			no contraception	yes		yes	no	Jan-2010	2	no	yes	no	no	no	no
203	HC	Sep-2009	134	Previously living with a man	31	200	no	2:Secondary	10 Standard	1			2	yes	1	1	no	10		no	no	no	no	no	4			4: Never		yes				no			no contraception	yes		yes	no	Feb-2010	3	no	no	yes	no	no	no
203	HC	Sep-2009	134	Previously living with a man	31	200	no	2:Secondary	10 Standard	1			2	yes	1	1	no	10		no	no	no	no	no	4			4: Never		yes				no			no contraception	yes		yes	no	Mar-2010	4	yes	yes	yes	no	no	no
203	HC	Sep-2009	134	Previously living with a man	31	200	no	2:Secondary	10 Standard	1			2	yes	1	1	no	10		no	no	no	no	no	4			4: Never		yes				no			no contraception	yes		yes	no	Mar-2010	5	yes					no
203	HC	Sep-2009	134	Previously living with a man	31	200	no	2:Secondary	10 Standard	1			2	yes	1	1	no	10		no	no	no	no	no	4			4: Never		yes				no			no contraception	yes		yes	no	Apr-2010	6	yes					no
203	HC	Sep-2009	134	Previously living with a man	31	200	no	2:Secondary	10 Standard	1			2	yes	1	1	no	10		no	no	no	no	no	4			4: Never		yes				no			no contraception	yes		yes	no	May-2010	7	yes					no
203	HC	Sep-2009	134	Previously living with a man	31	200	no	2:Secondary	10 Standard	1			2	yes	1	1	no	10		no	no	no	no	no	4			4: Never		yes				no			no contraception	yes		yes	no	Jun-2010	8	yes		yes	no	no	no
203	HC	Sep-2009	134	Previously living with a man	31	200	no	2:Secondary	10 Standard	1			2	yes	1	1	no	10		no	no	no	no	no	4			4: Never		yes				no			no contraception	yes		yes	no	Jul-2010	9	yes					no
203	HC	Sep-2009	134	Previously living with a man	31	200	no	2:Secondary	10 Standard	1			2	yes	1	1	no	10		no	no	no	no	no	4			4: Never		yes				no			no contraception	yes		yes	no	Sep-2010	10	yes					no
203	HC	Sep-2009	134	Previously living with a man	31	200	no	2:Secondary	10 Standard	1			2	yes	1	1	no	10		no	no	no	no	no	4			4: Never		yes				no			no contraception	yes		yes	no	Nov-2010	11	no					no
204	HC	Sep-2009	221	Currently married	33	2500	yes	3:College	Certificate	1			10	no	0	0	no			no	yes		yes	yes		4: Male condom		1: Every time	no	no	5		yes	no		yes	no	no	no	no	no	Sep-2009	Baseline	no	no	yes	no	no	no
204	HC	Sep-2009	221	Currently married	33	2500	yes	3:College	Certificate	1			10	no	0	0	no			no	yes		yes	yes		4: Male condom		1: Every time	no	no	5		yes	no		yes	no	no	no	no	no	Oct-2009	1	no	no	yes	no	no	no
204	HC	Sep-2009	221	Currently married	33	2500	yes	3:College	Certificate	1			10	no	0	0	no			no	yes		yes	yes		4: Male condom		1: Every time	no	no	5		yes	no		yes	no	no	no	no	no	Jan-2010	2	no	yes	yes	no	no	no
204	HC	Sep-2009	221	Currently married	33	2500	yes	3:College	Certificate	1			10	no	0	0	no			no	yes		yes	yes		4: Male condom		1: Every time	no	no	5		yes	no		yes	no	no	no	no	no	Mar-2010	3	no	yes	yes	no	no	no
204	HC	Sep-2009	221	Currently married	33	2500	yes	3:College	Certificate	1			10	no	0	0	no			no	yes		yes	yes		4: Male condom		1: Every time	no	no	5		yes	no		yes	no	no	no	no	no	May-2010	4	no	yes	yes	no	no	no
204	HC	Sep-2009	221	Currently married	33	2500	yes	3:College	Certificate	1			10	no	0	0	no			no	yes		yes	yes		4: Male condom		1: Every time	no	no	5		yes	no		yes	no	no	no	no	no	Jun-2010	5	no	yes	yes	no	no	no
204	HC	Sep-2009	221	Currently married	33	2500	yes	3:College	Certificate	1			10	no	0	0	no			no	yes		yes	yes		4: Male condom		1: Every time	no	no	5		yes	no		yes	no	no	no	no	no	Aug-2010	6	no	yes	yes	no	no	no
204	HC	Sep-2009	221	Currently married	33	2500	yes	3:College	Certificate	1			10	no	0	0	no			no	yes		yes	yes		4: Male condom		1: Every time	no	no	5		yes	no		yes	no	no	no	no	no	Oct-2010	7	no	yes	yes	no	no	no
205	HC	Sep-2009	836	Currently living with a man	29	99	no	2:Secondary	9 Standard	2			5	yes	2	1	yes	1.3		no	yes		yes	yes		4: Male condom		2: Almost every time	yes	no	5		yes	no		yes	no	no	no	yes	no	Sep-2009	Baseline	no	no	yes	no	no	no
205	HC	Sep-2009	836	Currently living with a man	29	99	no	2:Secondary	9 Standard	2			5	yes	2	1	yes	1.3		no	yes		yes	yes		4: Male condom		2: Almost every time	yes	no	5		yes	no		yes	no	no	no	yes	no	Oct-2009	1	no	no	yes	no	no	no
205	HC	Sep-2009	836	Currently living with a man	29	99	no	2:Secondary	9 Standard	2			5	yes	2	1	yes	1.3		no	yes		yes	yes		4: Male condom		2: Almost every time	yes	no	5		yes	no		yes	no	no	no	yes	no	Jan-2010	2	no	no	yes	no	no	no
205	HC	Sep-2009	836	Currently living with a man	29	99	no	2:Secondary	9 Standard	2			5	yes	2	1	yes	1.3		no	yes		yes	yes		4: Male condom		2: Almost every time	yes	no	5		yes	no		yes	no	no	no	yes	no	Feb-2010	3	no	no	yes	no	no	no
205	HC	Sep-2009	836	Currently living with a man	29	99	no	2:Secondary	9 Standard	2			5	yes	2	1	yes	1.3		no	yes		yes	yes		4: Male condom		2: Almost every time	yes	no	5		yes	no		yes	no	no	no	yes	no	Mar-2010	4	no	no	yes	no	no	no
205	HC	Sep-2009	836	Currently living with a man	29	99	no	2:Secondary	9 Standard	2			5	yes	2	1	yes	1.3		no	yes		yes	yes		4: Male condom		2: Almost every time	yes	no	5		yes	no		yes	no	no	no	yes	no	May-2010	5	no	no	yes	no	no	no
205	HC	Sep-2009	836	Currently living with a man	29	99	no	2:Secondary	9 Standard	2			5	yes	2	1	yes	1.3		no	yes		yes	yes		4: Male condom		2: Almost every time	yes	no	5		yes	no		yes	no	no	no	yes	no	Jul-2010	6	no	no	yes	no	no	no
205	HC	Sep-2009	836	Currently living with a man	29	99	no	2:Secondary	9 Standard	2			5	yes	2	1	yes	1.3		no	yes		yes	yes		4: Male condom		2: Almost every time	yes	no	5		yes	no		yes	no	no	no	yes	no	Nov-2010	7	no	no	yes	no	no	no
206	HC	Sep-2009	54	Currently living with a man	23	1500	yes	2:Secondary	7 Standard		3	0		yes	0	0	no	1		no	yes		yes	yes		4: Male condom		2: Almost every time	no	no	2		yes	no		yes	no	yes		yes	no	Sep-2009	Baseline	no	no	yes	no	no	no
206	HC	Sep-2009	54	Currently living with a man	23	1500	yes	2:Secondary	7 Standard		3	0		yes	0	0	no	1		no	yes		yes	yes		4: Male condom		2: Almost every time	no	no	2		yes	no		yes	no	yes		yes	no	Oct-2009	1	no	no	yes	no	no	no
206	HC	Sep-2009	54	Currently living with a man	23	1500	yes	2:Secondary	7 Standard		3	0		yes	0	0	no	1		no	yes		yes	yes		4: Male condom		2: Almost every time	no	no	2		yes	no		yes	no	yes		yes	no	Nov-2009	2	no	no	yes	no	no	no
206	HC	Sep-2009	54	Currently living with a man	23	1500	yes	2:Secondary	7 Standard		3	0		yes	0	0	no	1		no	yes		yes	yes		4: Male condom		2: Almost every time	no	no	2		yes	no		yes	no	yes		yes	no	Jan-2010	3	no	no	yes	no	no	no
206	HC	Sep-2009	54	Currently living with a man	23	1500	yes	2:Secondary	7 Standard		3	0		yes	0	0	no	1		no	yes		yes	yes		4: Male condom		2: Almost every time	no	no	2		yes	no		yes	no	yes		yes	no	Mar-2010	4	no	yes	yes	no	no	no
206	HC	Sep-2009	54	Currently living with a man	23	1500	yes	2:Secondary	7 Standard		3	0		yes	0	0	no	1		no	yes		yes	yes		4: Male condom		2: Almost every time	no	no	2		yes	no		yes	no	yes		yes	no	Apr-2010	5	no	no	yes	no	no	no
206	HC	Sep-2009	54	Currently living with a man	23	1500	yes	2:Secondary	7 Standard		3	0		yes	0	0	no	1		no	yes		yes	yes		4: Male condom		2: Almost every time	no	no	2		yes	no		yes	no	yes		yes	no	Jul-2010	6	no	no	yes	no	no	no
206	HC	Sep-2009	54	Currently living with a man	23	1500	yes	2:Secondary	7 Standard		3	0		yes	0	0	no	1		no	yes		yes	yes		4: Male condom		2: Almost every time	no	no	2		yes	no		yes	no	yes		yes	no	Oct-2010	7	yes	no	yes	no	no	no
206	HC	Sep-2009	54	Currently living with a man	23	1500	yes	2:Secondary	7 Standard		3	0		yes	0	0	no	1		no	yes		yes	yes		4: Male condom		2: Almost every time	no	no	2		yes	no		yes	no	yes		yes	no	Nov-2010	8	yes					no
206	HC	Sep-2009	54	Currently living with a man	23	1500	yes	2:Secondary	7 Standard		3	0		yes	0	0	no	1		no	yes		yes	yes		4: Male condom		2: Almost every time	no	no	2		yes	no		yes	no	yes		yes	no	Jan-2011	9	yes					no
206	HC	Sep-2009	54	Currently living with a man	23	1500	yes	2:Secondary	7 Standard		3	0		yes	0	0	no	1		no	yes		yes	yes		4: Male condom		2: Almost every time	no	no	2		yes	no		yes	no	yes		yes	no	Feb-2011	10	yes					no
206	HC	Sep-2009	54	Currently living with a man	23	1500	yes	2:Secondary	7 Standard		3	0		yes	0	0	no	1		no	yes		yes	yes		4: Male condom		2: Almost every time	no	no	2		yes	no		yes	no	yes		yes	no	May-2011	11	no
207	HC	Sep-2009	288	Currently living with a man	32	1500	yes	2:Secondary	10 Standard	6		4		no	0	0	no			no	yes		yes	yes		6: Depo INJ		3: Sometimes	don't know	no	1		no	no		no	no	yes		no	yes	Sep-2009	Baseline	no	no	yes	no	no	no
207	HC	Sep-2009	288	Currently living with a man	32	1500	yes	2:Secondary	10 Standard	6		4		no	0	0	no			no	yes		yes	yes		6: Depo INJ		3: Sometimes	don't know	no	1		no	no		no	no	yes		no	yes	Nov-2009	1	no	no	yes	no	no	no
207	HC	Sep-2009	288	Currently living with a man	32	1500	yes	2:Secondary	10 Standard	6		4		no	0	0	no			no	yes		yes	yes		6: Depo INJ		3: Sometimes	don't know	no	1		no	no		no	no	yes		no	yes	May-2010	2	no	no	yes	no	no	no
207	HC	Sep-2009	288	Currently living with a man	32	1500	yes	2:Secondary	10 Standard	6		4		no	0	0	no			no	yes		yes	yes		6: Depo INJ		3: Sometimes	don't know	no	1		no	no		no	no	yes		no	yes	Jul-2010	3	no	no	yes	no	no	no
207	HC	Sep-2009	288	Currently living with a man	32	1500	yes	2:Secondary	10 Standard	6		4		no	0	0	no			no	yes		yes	yes		6: Depo INJ		3: Sometimes	don't know	no	1		no	no		no	no	yes		no	yes	Sep-2010	4	no	no	yes	no	no	no
207	HC	Sep-2009	288	Currently living with a man	32	1500	yes	2:Secondary	10 Standard	6		4		no	0	0	no			no	yes		yes	yes		6: Depo INJ		3: Sometimes	don't know	no	1		no	no		no	no	yes		no	yes	Oct-2010	5	no	yes	yes	no	no	no
208	HC	Sep-2009	147	Currently living with a man	22	150	no	2:Secondary	6 Standard	3		3		no	0	0	no			no	yes		yes	yes		6: Depo INJ		2: Almost every time	no	no		0.5	no	no		yes	no	yes		no	no	Sep-2009	Baseline	no	no	yes	no	no	no
209	HC	Sep-2009	16	Currently living with a man	29	1600	yes	2:Secondary	9 Standard	3		2		yes	0	0	no	11		no	yes		yes	yes		4: Male condom		2: Almost every time	don't know	no	1		no	no		yes	no	yes		no	no	Sep-2009	Baseline	no	no	yes	no	no	no
209	HC	Sep-2009	16	Currently living with a man	29	1600	yes	2:Secondary	9 Standard	3		2		yes	0	0	no	11		no	yes		yes	yes		4: Male condom		2: Almost every time	don't know	no	1		no	no		yes	no	yes		no	no	Nov-2009	1	no	no	no	no	no	no
209	HC	Sep-2009	16	Currently living with a man	29	1600	yes	2:Secondary	9 Standard	3		2		yes	0	0	no	11		no	yes		yes	yes		4: Male condom		2: Almost every time	don't know	no	1		no	no		yes	no	yes		no	no	Jan-2010	2	no	yes	yes	no	no	no
209	HC	Sep-2009	16	Currently living with a man	29	1600	yes	2:Secondary	9 Standard	3		2		yes	0	0	no	11		no	yes		yes	yes		4: Male condom		2: Almost every time	don't know	no	1		no	no		yes	no	yes		no	no	Feb-2010	3	no	no	yes	no	no	no
209	HC	Sep-2009	16	Currently living with a man	29	1600	yes	2:Secondary	9 Standard	3		2		yes	0	0	no	11		no	yes		yes	yes		4: Male condom		2: Almost every time	don't know	no	1		no	no		yes	no	yes		no	no	Mar-2010	4	no	no	yes	no	no	no
209	HC	Sep-2009	16	Currently living with a man	29	1600	yes	2:Secondary	9 Standard	3		2		yes	0	0	no	11		no	yes		yes	yes		4: Male condom		2: Almost every time	don't know	no	1		no	no		yes	no	yes		no	no	May-2010	5	no	no	yes	no	no	no
209	HC	Sep-2009	16	Currently living with a man	29	1600	yes	2:Secondary	9 Standard	3		2		yes	0	0	no	11		no	yes		yes	yes		4: Male condom		2: Almost every time	don't know	no	1		no	no		yes	no	yes		no	no	May-2010	6	no	no	yes	no	no	no
209	HC	Sep-2009	16	Currently living with a man	29	1600	yes	2:Secondary	9 Standard	3		2		yes	0	0	no	11		no	yes		yes	yes		4: Male condom		2: Almost every time	don't know	no	1		no	no		yes	no	yes		no	no	Nov-2010	7	no	yes	yes	no	no	no
210	HC	Sep-2009	329	Currently living with a man	32	2000	yes	2:Secondary	10 Standard	1.5		1		yes	2	2	no	5		no	no	yes	yes	yes		4: Male condom		1: Every time	don't know	no	7		yes	no		yes	no	yes		yes	no	Sep-2009	Baseline	no	no	yes	no	no	no
210	HC	Sep-2009	329	Currently living with a man	32	2000	yes	2:Secondary	10 Standard	1.5		1		yes	2	2	no	5		no	no	yes	yes	yes		4: Male condom		1: Every time	don't know	no	7		yes	no		yes	no	yes		yes	no	Oct-2009	1	no	no	yes	no	no	no
210	HC	Sep-2009	329	Currently living with a man	32	2000	yes	2:Secondary	10 Standard	1.5		1		yes	2	2	no	5		no	no	yes	yes	yes		4: Male condom		1: Every time	don't know	no	7		yes	no		yes	no	yes		yes	no	Dec-2009	2	no	no	yes	no	no	no
210	HC	Sep-2009	329	Currently living with a man	32	2000	yes	2:Secondary	10 Standard	1.5		1		yes	2	2	no	5		no	no	yes	yes	yes		4: Male condom		1: Every time	don't know	no	7		yes	no		yes	no	yes		yes	no	Feb-2010	3	no	yes	yes	no	no	no
210	HC	Sep-2009	329	Currently living with a man	32	2000	yes	2:Secondary	10 Standard	1.5		1		yes	2	2	no	5		no	no	yes	yes	yes		4: Male condom		1: Every time	don't know	no	7		yes	no		yes	no	yes		yes	no	Apr-2010	4	no	no	yes	no	no	no
210	HC	Sep-2009	329	Currently living with a man	32	2000	yes	2:Secondary	10 Standard	1.5		1		yes	2	2	no	5		no	no	yes	yes	yes		4: Male condom		1: Every time	don't know	no	7		yes	no		yes	no	yes		yes	no	Jun-2010	5	no	no	yes	no	no	no
210	HC	Sep-2009	329	Currently living with a man	32	2000	yes	2:Secondary	10 Standard	1.5		1		yes	2	2	no	5		no	no	yes	yes	yes		4: Male condom		1: Every time	don't know	no	7		yes	no		yes	no	yes		yes	no	Aug-2010	6	no	yes	yes	no	no	no
210	HC	Sep-2009	329	Currently living with a man	32	2000	yes	2:Secondary	10 Standard	1.5		1		yes	2	2	no	5		no	no	yes	yes	yes		4: Male condom		1: Every time	don't know	no	7		yes	no		yes	no	yes		yes	no	Sep-2010	7	no	no	yes	no	no	no
211	HC	Sep-2009	244	Currently living with a man	27	300	no	1:Primary	6 Standard	9			8	yes	2	2	no	6		no	no	yes	yes	yes		1: COC pill	4: Male condom	4: Never	yes	no	11		yes	no		yes	no	yes		yes	no	Sep-2009	Baseline	no	no	yes	yes	no	no
211	HC	Sep-2009	244	Currently living with a man	27	300	no	1:Primary	6 Standard	9			8	yes	2	2	no	6		no	no	yes	yes	yes		1: COC pill	4: Male condom	4: Never	yes	no	11		yes	no		yes	no	yes		yes	no	Nov-2009	1	no	no	yes	no	no	no
211	HC	Sep-2009	244	Currently living with a man	27	300	no	1:Primary	6 Standard	9			8	yes	2	2	no	6		no	no	yes	yes	yes		1: COC pill	4: Male condom	4: Never	yes	no	11		yes	no		yes	no	yes		yes	no	Jan-2010	2	no	no	yes	no	no	no
211	HC	Sep-2009	244	Currently living with a man	27	300	no	1:Primary	6 Standard	9			8	yes	2	2	no	6		no	no	yes	yes	yes		1: COC pill	4: Male condom	4: Never	yes	no	11		yes	no		yes	no	yes		yes	no	Feb-2010	3	no	no	yes	no	no	no
211	HC	Sep-2009	244	Currently living with a man	27	300	no	1:Primary	6 Standard	9			8	yes	2	2	no	6		no	no	yes	yes	yes		1: COC pill	4: Male condom	4: Never	yes	no	11		yes	no		yes	no	yes		yes	no	May-2010	4	no	no	no	no	no	no
211	HC	Sep-2009	244	Currently living with a man	27	300	no	1:Primary	6 Standard	9			8	yes	2	2	no	6		no	no	yes	yes	yes		1: COC pill	4: Male condom	4: Never	yes	no	11		yes	no		yes	no	yes		yes	no	May-2010	5	no	no	no	no	no	no
211	HC	Sep-2009	244	Currently living with a man	27	300	no	1:Primary	6 Standard	9			8	yes	2	2	no	6		no	no	yes	yes	yes		1: COC pill	4: Male condom	4: Never	yes	no	11		yes	no		yes	no	yes		yes	no	Jul-2010	6	no	no	no	no	no	no
211	HC	Sep-2009	244	Currently living with a man	27	300	no	1:Primary	6 Standard	9			8	yes	2	2	no	6		no	no	yes	yes	yes		1: COC pill	4: Male condom	4: Never	yes	no	11		yes	no		yes	no	yes		yes	no	Sep-2010	7	no	no	yes	no	no	no
212	HC	Sep-2009	170	Currently married	25	2000	no	2:Secondary	9 Standard		7		5	yes	1	1	yes		5	no	no	yes	yes	yes		4: Male condom		4: Never	yes	no	5		yes	no		yes	no	yes		yes	no	Sep-2009	Baseline	no	no	yes	no	no	no
212	HC	Sep-2009	170	Currently married	25	2000	no	2:Secondary	9 Standard		7		5	yes	1	1	yes		5	no	no	yes	yes	yes		4: Male condom		4: Never	yes	no	5		yes	no		yes	no	yes		yes	no	Nov-2009	1	no	no	yes	no	no	no
212	HC	Sep-2009	170	Currently married	25	2000	no	2:Secondary	9 Standard		7		5	yes	1	1	yes		5	no	no	yes	yes	yes		4: Male condom		4: Never	yes	no	5		yes	no		yes	no	yes		yes	no	Jan-2010	2	no	no	yes	no	no	no
212	HC	Sep-2009	170	Currently married	25	2000	no	2:Secondary	9 Standard		7		5	yes	1	1	yes		5	no	no	yes	yes	yes		4: Male condom		4: Never	yes	no	5		yes	no		yes	no	yes		yes	no	Feb-2010	3	no	no	yes	no	no	no
212	HC	Sep-2009	170	Currently married	25	2000	no	2:Secondary	9 Standard		7		5	yes	1	1	yes		5	no	no	yes	yes	yes		4: Male condom		4: Never	yes	no	5		yes	no		yes	no	yes		yes	no	Apr-2010	4	no	no	yes	no	no	no
212	HC	Sep-2009	170	Currently married	25	2000	no	2:Secondary	9 Standard		7		5	yes	1	1	yes		5	no	no	yes	yes	yes		4: Male condom		4: Never	yes	no	5		yes	no		yes	no	yes		yes	no	May-2010	5	no	no	yes	no	no	no
212	HC	Sep-2009	170	Currently married	25	2000	no	2:Secondary	9 Standard		7		5	yes	1	1	yes		5	no	no	yes	yes	yes		4: Male condom		4: Never	yes	no	5		yes	no		yes	no	yes		yes	no	Jul-2010	6	no	no	yes	no	no	no
212	HC	Sep-2009	170	Currently married	25	2000	no	2:Secondary	9 Standard		7		5	yes	1	1	yes		5	no	no	yes	yes	yes		4: Male condom		4: Never	yes	no	5		yes	no		yes	no	yes		yes	no	Oct-2010	7	no	no	yes	no	no	no
212	HC	Sep-2009	170	Currently married	25	2000	no	2:Secondary	9 Standard		7		5	yes	1	1	yes		5	no	no	yes	yes	yes		4: Male condom		4: Never	yes	no	5		yes	no		yes	no	yes		yes	no	Feb-2011	8	no	no	yes	no	no	no
213	HE	Sep-2009	426	Currently married	35	0	no	3:College	Diploma	5		3		yes	1	1	yes	5		no	not sure	yes	yes	yes		4: Male condom		1: Every time	yes	no	7		yes	no	No	yes	no	no	no	yes	no	Sep-2009	Baseline	no	no	yes	no	no	no
213	HE	Sep-2009	426	Currently married	35	0	no	3:College	Diploma	5		3		yes	1	1	yes	5		no	not sure	yes	yes	yes		4: Male condom		1: Every time	yes	no	7		yes	no	No	yes	no	no	no	yes	no	Feb-2010	1	no	no	yes	no	no	no
213	HE	Sep-2009	426	Currently married	35	0	no	3:College	Diploma	5		3		yes	1	1	yes	5		no	not sure	yes	yes	yes		4: Male condom		1: Every time	yes	no	7		yes	no	No	yes	no	no	no	yes	no	Apr-2010	2	no	no	yes	no	no	no
213	HE	Sep-2009	426	Currently married	35	0	no	3:College	Diploma	5		3		yes	1	1	yes	5		no	not sure	yes	yes	yes		4: Male condom		1: Every time	yes	no	7		yes	no	No	yes	no	no	no	yes	no	Jun-2010	3	no	no	no	no	no	no
213	HE	Sep-2009	426	Currently married	35	0	no	3:College	Diploma	5		3		yes	1	1	yes	5		no	not sure	yes	yes	yes		4: Male condom		1: Every time	yes	no	7		yes	no	No	yes	no	no	no	yes	no	Oct-2010	4	no	no	no	no	no	no
213	HE	Sep-2009	426	Currently married	35	0	no	3:College	Diploma	5		3		yes	1	1	yes	5		no	not sure	yes	yes	yes		4: Male condom		1: Every time	yes	no	7		yes	no	No	yes	no	no	no	yes	no	Nov-2010	5	no	no	yes	no	no	no
214	HC	Sep-2009	108	Currently living with a man	30	800	yes	2:Secondary	10 Standard		3	0		yes	2	2	no	9		no	yes		yes	no	6	4: Male condom		999	no	no	1		no	no		yes	yes	yes		no	no	Sep-2009	Baseline	no	no	yes	no	no	no
214	HC	Sep-2009	108	Currently living with a man	30	800	yes	2:Secondary	10 Standard		3	0		yes	2	2	no	9		no	yes		yes	no	6	4: Male condom		999	no	no	1		no	no		yes	yes	yes		no	no	Oct-2009	1	no	no	yes	no	no	no
214	HC	Sep-2009	108	Currently living with a man	30	800	yes	2:Secondary	10 Standard		3	0		yes	2	2	no	9		no	yes		yes	no	6	4: Male condom		999	no	no	1		no	no		yes	yes	yes		no	no	Jan-2010	2	no	no	yes	no	no	no
214	HC	Sep-2009	108	Currently living with a man	30	800	yes	2:Secondary	10 Standard		3	0		yes	2	2	no	9		no	yes		yes	no	6	4: Male condom		999	no	no	1		no	no		yes	yes	yes		no	no	Feb-2010	3	no	no	yes	no	no	no
214	HC	Sep-2009	108	Currently living with a man	30	800	yes	2:Secondary	10 Standard		3	0		yes	2	2	no	9		no	yes		yes	no	6	4: Male condom		999	no	no	1		no	no		yes	yes	yes		no	no	Mar-2010	4	no	no	yes	no	no	no
214	HC	Sep-2009	108	Currently living with a man	30	800	yes	2:Secondary	10 Standard		3	0		yes	2	2	no	9		no	yes		yes	no	6	4: Male condom		999	no	no	1		no	no		yes	yes	yes		no	no	Mar-2010	5	no	no	yes	no	no	no
214	HC	Sep-2009	108	Currently living with a man	30	800	yes	2:Secondary	10 Standard		3	0		yes	2	2	no	9		no	yes		yes	no	6	4: Male condom		999	no	no	1		no	no		yes	yes	yes		no	no	Apr-2010	6	no	yes	yes	no	no	no
214	HC	Sep-2009	108	Currently living with a man	30	800	yes	2:Secondary	10 Standard		3	0		yes	2	2	no	9		no	yes		yes	no	6	4: Male condom		999	no	no	1		no	no		yes	yes	yes		no	no	Jul-2010	7	no	yes	yes	no	no	no
214	HC	Sep-2009	108	Currently living with a man	30	800	yes	2:Secondary	10 Standard		3	0		yes	2	2	no	9		no	yes		yes	no	6	4: Male condom		999	no	no	1		no	no		yes	yes	yes		no	no	Aug-2010	8	no	yes	yes	no	no	no
214	HC	Sep-2009	108	Currently living with a man	30	800	yes	2:Secondary	10 Standard		3	0		yes	2	2	no	9		no	yes		yes	no	6	4: Male condom		999	no	no	1		no	no		yes	yes	yes		no	no	Sep-2010	9	no	yes	yes	no	no	no
214	HC	Sep-2009	108	Currently living with a man	30	800	yes	2:Secondary	10 Standard		3	0		yes	2	2	no	9		no	yes		yes	no	6	4: Male condom		999	no	no	1		no	no		yes	yes	yes		no	no	Nov-2010	10	no	yes	yes	no	no	no
215	HC	Sep-2009	178	Never married/ never lived with a man	27	4000	no	3:College	Did not complete qual	1		1		yes	1	1	no	5		no	yes		no	no	3			3: Sometimes	no	no	1		no	no		no	no contraception	no	no	yes	no	Sep-2009	Baseline	no	no	no	no	no	no
215	HC	Sep-2009	178	Never married/ never lived with a man	27	4000	no	3:College	Did not complete qual	1		1		yes	1	1	no	5		no	yes		no	no	3			3: Sometimes	no	no	1		no	no		no	no contraception	no	no	yes	no	Nov-2009	1	no	no	no	no	no	no
215	HC	Sep-2009	178	Never married/ never lived with a man	27	4000	no	3:College	Did not complete qual	1		1		yes	1	1	no	5		no	yes		no	no	3			3: Sometimes	no	no	1		no	no		no	no contraception	no	no	yes	no	Jan-2010	2	no	no	yes	no	no	no
215	HC	Sep-2009	178	Never married/ never lived with a man	27	4000	no	3:College	Did not complete qual	1		1		yes	1	1	no	5		no	yes		no	no	3			3: Sometimes	no	no	1		no	no		no	no contraception	no	no	yes	no	Feb-2010	3	no	no	yes	no	no	no
215	HC	Sep-2009	178	Never married/ never lived with a man	27	4000	no	3:College	Did not complete qual	1		1		yes	1	1	no	5		no	yes		no	no	3			3: Sometimes	no	no	1		no	no		no	no contraception	no	no	yes	no	May-2010	4	no	yes	yes	no	no	no
215	HC	Sep-2009	178	Never married/ never lived with a man	27	4000	no	3:College	Did not complete qual	1		1		yes	1	1	no	5		no	yes		no	no	3			3: Sometimes	no	no	1		no	no		no	no contraception	no	no	yes	no	Jul-2010	5	no	yes	yes	no	no	no
215	HC	Sep-2009	178	Never married/ never lived with a man	27	4000	no	3:College	Did not complete qual	1		1		yes	1	1	no	5		no	yes		no	no	3			3: Sometimes	no	no	1		no	no		no	no contraception	no	no	yes	no	Sep-2010	6	no	yes	yes	no	no	no
215	HC	Sep-2009	178	Never married/ never lived with a man	27	4000	no	3:College	Did not complete qual	1		1		yes	1	1	no	5		no	yes		no	no	3			3: Sometimes	no	no	1		no	no		no	no contraception	no	no	yes	no	Dec-2010	7	no	no	yes	no	no	no
216	HC	Sep-2009	448	Currently living with a man	21	640	no	2:Secondary	10 Standard	4		4		yes	1	1	yes	2		no	no	yes	yes	yes		6: Depo INJ		3: Sometimes	yes	yes	3		yes	no		yes	yes	no	no	yes	no	Sep-2009	Baseline	no	no	yes	no	no	no
216	HC	Sep-2009	448	Currently living with a man	21	640	no	2:Secondary	10 Standard	4		4		yes	1	1	yes	2		no	no	yes	yes	yes		6: Depo INJ		3: Sometimes	yes	yes	3		yes	no		yes	yes	no	no	yes	no	May-2010	1	no	no	yes	no	no	no
216	HC	Sep-2009	448	Currently living with a man	21	640	no	2:Secondary	10 Standard	4		4		yes	1	1	yes	2		no	no	yes	yes	yes		6: Depo INJ		3: Sometimes	yes	yes	3		yes	no		yes	yes	no	no	yes	no	Jul-2010	2	no	no	yes	no	no	no
216	HC	Sep-2009	448	Currently living with a man	21	640	no	2:Secondary	10 Standard	4		4		yes	1	1	yes	2		no	no	yes	yes	yes		6: Depo INJ		3: Sometimes	yes	yes	3		yes	no		yes	yes	no	no	yes	no	Aug-2010	3	no	no	yes	no	no	no
216	HC	Sep-2009	448	Currently living with a man	21	640	no	2:Secondary	10 Standard	4		4		yes	1	1	yes	2		no	no	yes	yes	yes		6: Depo INJ		3: Sometimes	yes	yes	3		yes	no		yes	yes	no	no	yes	no	Aug-2010	4	no	no	yes	no	no	no
216	HC	Sep-2009	448	Currently living with a man	21	640	no	2:Secondary	10 Standard	4		4		yes	1	1	yes	2		no	no	yes	yes	yes		6: Depo INJ		3: Sometimes	yes	yes	3		yes	no		yes	yes	no	no	yes	no	Oct-2010	5	no	no	yes	no	no	no
217	HC	Sep-2009	179	Currently living with a man	22	130	no	2:Secondary	9 Standard	1.3			3	yes	0	0	no	6		no	yes		yes	yes		4: Male condom		1: Every time	no	no	1		no	no		don't know	no	no	no	yes	no	Sep-2009	Baseline	no	no	yes	no	no	no
217	HC	Sep-2009	179	Currently living with a man	22	130	no	2:Secondary	9 Standard	1.3			3	yes	0	0	no	6		no	yes		yes	yes		4: Male condom		1: Every time	no	no	1		no	no		don't know	no	no	no	yes	no	Oct-2009	1	no	no	yes	no	no	no
217	HC	Sep-2009	179	Currently living with a man	22	130	no	2:Secondary	9 Standard	1.3			3	yes	0	0	no	6		no	yes		yes	yes		4: Male condom		1: Every time	no	no	1		no	no		don't know	no	no	no	yes	no	Jan-2010	2	no	no	yes	no	no	no
217	HC	Sep-2009	179	Currently living with a man	22	130	no	2:Secondary	9 Standard	1.3			3	yes	0	0	no	6		no	yes		yes	yes		4: Male condom		1: Every time	no	no	1		no	no		don't know	no	no	no	yes	no	Feb-2010	3	no	yes	yes	no	no	no
217	HC	Sep-2009	179	Currently living with a man	22	130	no	2:Secondary	9 Standard	1.3			3	yes	0	0	no	6		no	yes		yes	yes		4: Male condom		1: Every time	no	no	1		no	no		don't know	no	no	no	yes	no	Mar-2010	4	no	no	yes	no	no	no
218	HC	Sep-2009	506	Currently living with a man	30	2500	yes	2:Secondary	10 Standard	1			7	yes	1	1	no	2		no	no	yes	yes	yes		4: Male condom		1: Every time	no	yes	11		yes	no		no	no	yes		yes	no	Sep-2009	Baseline	no	no	yes	no	no	no
218	HC	Sep-2009	506	Currently living with a man	30	2500	yes	2:Secondary	10 Standard	1			7	yes	1	1	no	2		no	no	yes	yes	yes		4: Male condom		1: Every time	no	yes	11		yes	no		no	no	yes		yes	no	Dec-2009	1	no	no	yes	no	no	no
218	HC	Sep-2009	506	Currently living with a man	30	2500	yes	2:Secondary	10 Standard	1			7	yes	1	1	no	2		no	no	yes	yes	yes		4: Male condom		1: Every time	no	yes	11		yes	no		no	no	yes		yes	no	Jan-2010	2	no	no	yes	no	no	no
218	HC	Sep-2009	506	Currently living with a man	30	2500	yes	2:Secondary	10 Standard	1			7	yes	1	1	no	2		no	no	yes	yes	yes		4: Male condom		1: Every time	no	yes	11		yes	no		no	no	yes		yes	no	Mar-2010	3	no	no	yes	no	no	no
218	HC	Sep-2009	506	Currently living with a man	30	2500	yes	2:Secondary	10 Standard	1			7	yes	1	1	no	2		no	no	yes	yes	yes		4: Male condom		1: Every time	no	yes	11		yes	no		no	no	yes		yes	no	Apr-2010	4	no	no	yes	no	no	no
218	HC	Sep-2009	506	Currently living with a man	30	2500	yes	2:Secondary	10 Standard	1			7	yes	1	1	no	2		no	no	yes	yes	yes		4: Male condom		1: Every time	no	yes	11		yes	no		no	no	yes		yes	no	Jun-2010	5	no	no	yes	no	no	no
218	HC	Sep-2009	506	Currently living with a man	30	2500	yes	2:Secondary	10 Standard	1			7	yes	1	1	no	2		no	no	yes	yes	yes		4: Male condom		1: Every time	no	yes	11		yes	no		no	no	yes		yes	no	Jun-2010	6	no	no	yes	no	no	no
218	HC	Sep-2009	506	Currently living with a man	30	2500	yes	2:Secondary	10 Standard	1			7	yes	1	1	no	2		no	no	yes	yes	yes		4: Male condom		1: Every time	no	yes	11		yes	no		no	no	yes		yes	no	Aug-2010	7	no	no	yes	no	no	no
218	HC	Sep-2009	506	Currently living with a man	30	2500	yes	2:Secondary	10 Standard	1			7	yes	1	1	no	2		no	no	yes	yes	yes		4: Male condom		1: Every time	no	yes	11		yes	no		no	no	yes		yes	no	Sep-2010	8	no	no	yes	no	no	no
219	HC	Sep-2009	142	Currently living with a man	24	1700	yes	2:Secondary	6 Standard		0.5		0	yes	1	1	no	6		no	no	yes	yes	yes		4: Male condom		3: Sometimes	don't know	no		3	no	no		yes	no	no	no	yes	no	Sep-2009	Baseline	no	no	yes	no	no	no
219	HC	Sep-2009	142	Currently living with a man	24	1700	yes	2:Secondary	6 Standard		0.5		0	yes	1	1	no	6		no	no	yes	yes	yes		4: Male condom		3: Sometimes	don't know	no		3	no	no		yes	no	no	no	yes	no	Sep-2009	1	no	yes	yes	no	no	no
219	HC	Sep-2009	142	Currently living with a man	24	1700	yes	2:Secondary	6 Standard		0.5		0	yes	1	1	no	6		no	no	yes	yes	yes		4: Male condom		3: Sometimes	don't know	no		3	no	no		yes	no	no	no	yes	no	Oct-2009	2	no	no	yes	no	no	no
219	HC	Sep-2009	142	Currently living with a man	24	1700	yes	2:Secondary	6 Standard		0.5		0	yes	1	1	no	6		no	no	yes	yes	yes		4: Male condom		3: Sometimes	don't know	no		3	no	no		yes	no	no	no	yes	no	Oct-2009	3	no	no	yes	no	no	no
219	HC	Sep-2009	142	Currently living with a man	24	1700	yes	2:Secondary	6 Standard		0.5		0	yes	1	1	no	6		no	no	yes	yes	yes		4: Male condom		3: Sometimes	don't know	no		3	no	no		yes	no	no	no	yes	no	Nov-2009	4	no	no	yes	no	no	no
219	HC	Sep-2009	142	Currently living with a man	24	1700	yes	2:Secondary	6 Standard		0.5		0	yes	1	1	no	6		no	no	yes	yes	yes		4: Male condom		3: Sometimes	don't know	no		3	no	no		yes	no	no	no	yes	no	Jan-2010	5	no	no	yes	no	no	no
219	HC	Sep-2009	142	Currently living with a man	24	1700	yes	2:Secondary	6 Standard		0.5		0	yes	1	1	no	6		no	no	yes	yes	yes		4: Male condom		3: Sometimes	don't know	no		3	no	no		yes	no	no	no	yes	no	Mar-2010	6	no	no	yes	no	no	no
219	HC	Sep-2009	142	Currently living with a man	24	1700	yes	2:Secondary	6 Standard		0.5		0	yes	1	1	no	6		no	no	yes	yes	yes		4: Male condom		3: Sometimes	don't know	no		3	no	no		yes	no	no	no	yes	no	May-2010	7	no	no	yes	no	no	no
219	HC	Sep-2009	142	Currently living with a man	24	1700	yes	2:Secondary	6 Standard		0.5		0	yes	1	1	no	6		no	no	yes	yes	yes		4: Male condom		3: Sometimes	don't know	no		3	no	no		yes	no	no	no	yes	no	Aug-2010	8	no	yes	yes	no	no	no
219	HC	Sep-2009	142	Currently living with a man	24	1700	yes	2:Secondary	6 Standard		0.5		0	yes	1	1	no	6		no	no	yes	yes	yes		4: Male condom		3: Sometimes	don't know	no		3	no	no		yes	no	no	no	yes	no	Sep-2010	9	no	yes	yes	no	no	no
220	HC	Sep-2009	612	Currently living with a man	33	3000	yes	2:Secondary	10 Standard	2.9		2.8	1	yes	0	0	no	3		yes			no	yes				4: Never	yes	no	7		yes	no		yes	no contraception	no	no	yes	no	Sep-2009	Baseline	no	yes	no	no	no	no
220	HC	Sep-2009	612	Currently living with a man	33	3000	yes	2:Secondary	10 Standard	2.9		2.8	1	yes	0	0	no	3		yes			no	yes				4: Never	yes	no	7		yes	no		yes	no contraception	no	no	yes	no	Oct-2009	1	no	yes	no	no	no	no
220	HC	Sep-2009	612	Currently living with a man	33	3000	yes	2:Secondary	10 Standard	2.9		2.8	1	yes	0	0	no	3		yes			no	yes				4: Never	yes	no	7		yes	no		yes	no contraception	no	no	yes	no	Nov-2009	2	no	yes	no	no	no	no
220	HC	Sep-2009	612	Currently living with a man	33	3000	yes	2:Secondary	10 Standard	2.9		2.8	1	yes	0	0	no	3		yes			no	yes				4: Never	yes	no	7		yes	no		yes	no contraception	no	no	yes	no	Feb-2010	3	no	yes	no	no	no	no
220	HC	Sep-2009	612	Currently living with a man	33	3000	yes	2:Secondary	10 Standard	2.9		2.8	1	yes	0	0	no	3		yes			no	yes				4: Never	yes	no	7		yes	no		yes	no contraception	no	no	yes	no	Mar-2010	4	no	yes	no	no	no	no
220	HC	Sep-2009	612	Currently living with a man	33	3000	yes	2:Secondary	10 Standard	2.9		2.8	1	yes	0	0	no	3		yes			no	yes				4: Never	yes	no	7		yes	no		yes	no contraception	no	no	yes	no	Jun-2010	5	no	yes	no	no	no	no
220	HC	Sep-2009	612	Currently living with a man	33	3000	yes	2:Secondary	10 Standard	2.9		2.8	1	yes	0	0	no	3		yes			no	yes				4: Never	yes	no	7		yes	no		yes	no contraception	no	no	yes	no	Sep-2010	6	no	yes	yes	no	no	no
220	HC	Sep-2009	612	Currently living with a man	33	3000	yes	2:Secondary	10 Standard	2.9		2.8	1	yes	0	0	no	3		yes			no	yes				4: Never	yes	no	7		yes	no		yes	no contraception	no	no	yes	no	Oct-2010	7	no	no	yes	no	no	no
221	HC	Sep-2009	162	Currently living with a man	26	350	no	2:Secondary	10 Standard		5		1	yes	1	0	no	8		no	no	no	yes	yes		4: Male condom		1: Every time	no	no		10	yes	no		no	no	yes		999	no	Sep-2009	Baseline	no	no	yes	no	no	no
221	HC	Sep-2009	162	Currently living with a man	26	350	no	2:Secondary	10 Standard		5		1	yes	1	0	no	8		no	no	no	yes	yes		4: Male condom		1: Every time	no	no		10	yes	no		no	no	yes		999	no	Oct-2009	1	no	no	yes	no	no	no
221	HC	Sep-2009	162	Currently living with a man	26	350	no	2:Secondary	10 Standard		5		1	yes	1	0	no	8		no	no	no	yes	yes		4: Male condom		1: Every time	no	no		10	yes	no		no	no	yes		999	no	Nov-2009	2	no	no	yes	no	no	no
221	HC	Sep-2009	162	Currently living with a man	26	350	no	2:Secondary	10 Standard		5		1	yes	1	0	no	8		no	no	no	yes	yes		4: Male condom		1: Every time	no	no		10	yes	no		no	no	yes		999	no	Dec-2009	3	no	no	yes	no	no	no
221	HC	Sep-2009	162	Currently living with a man	26	350	no	2:Secondary	10 Standard		5		1	yes	1	0	no	8		no	no	no	yes	yes		4: Male condom		1: Every time	no	no		10	yes	no		no	no	yes		999	no	Jan-2010	4	no	no	yes	no	no	no
221	HC	Sep-2009	162	Currently living with a man	26	350	no	2:Secondary	10 Standard		5		1	yes	1	0	no	8		no	no	no	yes	yes		4: Male condom		1: Every time	no	no		10	yes	no		no	no	yes		999	no	Jun-2010	5	yes	yes	no	no	no	no
221	HC	Sep-2009	162	Currently living with a man	26	350	no	2:Secondary	10 Standard		5		1	yes	1	0	no	8		no	no	no	yes	yes		4: Male condom		1: Every time	no	no		10	yes	no		no	no	yes		999	no	Jun-2010	6	yes					no
221	HC	Sep-2009	162	Currently living with a man	26	350	no	2:Secondary	10 Standard		5		1	yes	1	0	no	8		no	no	no	yes	yes		4: Male condom		1: Every time	no	no		10	yes	no		no	no	yes		999	no	Jul-2010	7	yes					no
221	HC	Sep-2009	162	Currently living with a man	26	350	no	2:Secondary	10 Standard		5		1	yes	1	0	no	8		no	no	no	yes	yes		4: Male condom		1: Every time	no	no		10	yes	no		no	no	yes		999	no	Oct-2010	8	yes					no
221	HC	Sep-2009	162	Currently living with a man	26	350	no	2:Secondary	10 Standard		5		1	yes	1	0	no	8		no	no	no	yes	yes		4: Male condom		1: Every time	no	no		10	yes	no		no	no	yes		999	no	Oct-2010	9	yes		yes	no	no	no
221	HC	Sep-2009	162	Currently living with a man	26	350	no	2:Secondary	10 Standard		5		1	yes	1	0	no	8		no	no	no	yes	yes		4: Male condom		1: Every time	no	no		10	yes	no		no	no	yes		999	no	Feb-2011	10	no	no	no	no	no	no
222	HC	Sep-2009	275	Currently living with a man	26	2000	no	2:Secondary	10 Standard		7		4	yes	1	1	no	8		no	yes		yes	yes		4: Male condom		1: Every time	yes	no	5		yes	no		don't know	no	yes		no	no	Sep-2009	Baseline	no	no	yes	no	no	no
222	HC	Sep-2009	275	Currently living with a man	26	2000	no	2:Secondary	10 Standard		7		4	yes	1	1	no	8		no	yes		yes	yes		4: Male condom		1: Every time	yes	no	5		yes	no		don't know	no	yes		no	no	Oct-2009	1	no	no	yes	no	no	no
222	HC	Sep-2009	275	Currently living with a man	26	2000	no	2:Secondary	10 Standard		7		4	yes	1	1	no	8		no	yes		yes	yes		4: Male condom		1: Every time	yes	no	5		yes	no		don't know	no	yes		no	no	Nov-2009	2	yes	no	yes	no	no	no
222	HC	Sep-2009	275	Currently living with a man	26	2000	no	2:Secondary	10 Standard		7		4	yes	1	1	no	8		no	yes		yes	yes		4: Male condom		1: Every time	yes	no	5		yes	no		don't know	no	yes		no	no	Jan-2010	3	yes					no
222	HC	Sep-2009	275	Currently living with a man	26	2000	no	2:Secondary	10 Standard		7		4	yes	1	1	no	8		no	yes		yes	yes		4: Male condom		1: Every time	yes	no	5		yes	no		don't know	no	yes		no	no	Jul-2010	4	no					no
222	HC	Sep-2009	275	Currently living with a man	26	2000	no	2:Secondary	10 Standard		7		4	yes	1	1	no	8		no	yes		yes	yes		4: Male condom		1: Every time	yes	no	5		yes	no		don't know	no	yes		no	no	Aug-2010	5	no					no
222	HC	Sep-2009	275	Currently living with a man	26	2000	no	2:Secondary	10 Standard		7		4	yes	1	1	no	8		no	yes		yes	yes		4: Male condom		1: Every time	yes	no	5		yes	no		don't know	no	yes		no	no	Sep-2010	6	no	no	yes	yes	no	no
222	HC	Sep-2009	275	Currently living with a man	26	2000	no	2:Secondary	10 Standard		7		4	yes	1	1	no	8		no	yes		yes	yes		4: Male condom		1: Every time	yes	no	5		yes	no		don't know	no	yes		no	no	Oct-2010	7	no	no	yes	yes	no	no
223	HC	Sep-2009	293	Currently living with a man	27	4000	yes	2:Secondary	10 Standard	6		4		yes	2	0	yes	2		yes			yes	yes		4: Male condom		4: Never	don't know	no	8		yes	no		yes	no	yes	yes	yes	no	Sep-2009	Baseline	no	yes	yes	no	no	no
223	HC	Sep-2009	293	Currently living with a man	27	4000	yes	2:Secondary	10 Standard	6		4		yes	2	0	yes	2		yes			yes	yes		4: Male condom		4: Never	don't know	no	8		yes	no		yes	no	yes	yes	yes	no	Oct-2009	1	no	yes	yes	no	no	no
223	HC	Sep-2009	293	Currently living with a man	27	4000	yes	2:Secondary	10 Standard	6		4		yes	2	0	yes	2		yes			yes	yes		4: Male condom		4: Never	don't know	no	8		yes	no		yes	no	yes	yes	yes	no	Feb-2010	2	no	yes	no	no	no	no
223	HC	Sep-2009	293	Currently living with a man	27	4000	yes	2:Secondary	10 Standard	6		4		yes	2	0	yes	2		yes			yes	yes		4: Male condom		4: Never	don't know	no	8		yes	no		yes	no	yes	yes	yes	no	Mar-2010	3	no	yes	yes	no	no	no
223	HC	Sep-2009	293	Currently living with a man	27	4000	yes	2:Secondary	10 Standard	6		4		yes	2	0	yes	2		yes			yes	yes		4: Male condom		4: Never	don't know	no	8		yes	no		yes	no	yes	yes	yes	no	Jul-2010	4	no	no	yes	no	no	no
223	HC	Sep-2009	293	Currently living with a man	27	4000	yes	2:Secondary	10 Standard	6		4		yes	2	0	yes	2		yes			yes	yes		4: Male condom		4: Never	don't know	no	8		yes	no		yes	no	yes	yes	yes	no	Aug-2010	5	yes	yes	no	no	no	no
223	HC	Sep-2009	293	Currently living with a man	27	4000	yes	2:Secondary	10 Standard	6		4		yes	2	0	yes	2		yes			yes	yes		4: Male condom		4: Never	don't know	no	8		yes	no		yes	no	yes	yes	yes	no	Sep-2010	6	yes					no
223	HC	Sep-2009	293	Currently living with a man	27	4000	yes	2:Secondary	10 Standard	6		4		yes	2	0	yes	2		yes			yes	yes		4: Male condom		4: Never	don't know	no	8		yes	no		yes	no	yes	yes	yes	no	Oct-2010	7	no	no	yes	no	no	no
224	HC	Sep-2009	396	Currently living with a man	25	400	no	2:Secondary	9 Standard	1.4		1		yes	2	1	yes	1		no	no	yes	no	yes		6: Depo INJ		1: Every time	don't know	no		6	no	no		yes	no contraception	yes		yes	no	Sep-2009	Baseline	no	no	no	no	no	no
224	HC	Sep-2009	396	Currently living with a man	25	400	no	2:Secondary	9 Standard	1.4		1		yes	2	1	yes	1		no	no	yes	no	yes		6: Depo INJ		1: Every time	don't know	no		6	no	no		yes	no contraception	yes		yes	no	Oct-2009	1	no	no	yes	no	no	no
224	HC	Sep-2009	396	Currently living with a man	25	400	no	2:Secondary	9 Standard	1.4		1		yes	2	1	yes	1		no	no	yes	no	yes		6: Depo INJ		1: Every time	don't know	no		6	no	no		yes	no contraception	yes		yes	no	Nov-2009	2	no	no	yes	no	no	no
224	HC	Sep-2009	396	Currently living with a man	25	400	no	2:Secondary	9 Standard	1.4		1		yes	2	1	yes	1		no	no	yes	no	yes		6: Depo INJ		1: Every time	don't know	no		6	no	no		yes	no contraception	yes		yes	no	Jan-2010	3	no	no	yes	no	no	no
224	HC	Sep-2009	396	Currently living with a man	25	400	no	2:Secondary	9 Standard	1.4		1		yes	2	1	yes	1		no	no	yes	no	yes		6: Depo INJ		1: Every time	don't know	no		6	no	no		yes	no contraception	yes		yes	no	Mar-2010	4	no	no	yes	no	no	no
224	HC	Sep-2009	396	Currently living with a man	25	400	no	2:Secondary	9 Standard	1.4		1		yes	2	1	yes	1		no	no	yes	no	yes		6: Depo INJ		1: Every time	don't know	no		6	no	no		yes	no contraception	yes		yes	no	Apr-2010	5	no	no	yes	no	no	no
224	HC	Sep-2009	396	Currently living with a man	25	400	no	2:Secondary	9 Standard	1.4		1		yes	2	1	yes	1		no	no	yes	no	yes		6: Depo INJ		1: Every time	don't know	no		6	no	no		yes	no contraception	yes		yes	no	May-2010	6	no	no	yes	no	no	no
224	HC	Sep-2009	396	Currently living with a man	25	400	no	2:Secondary	9 Standard	1.4		1		yes	2	1	yes	1		no	no	yes	no	yes		6: Depo INJ		1: Every time	don't know	no		6	no	no		yes	no contraception	yes		yes	no	Aug-2010	7	no	no	yes	no	no	no
224	HC	Sep-2009	396	Currently living with a man	25	400	no	2:Secondary	9 Standard	1.4		1		yes	2	1	yes	1		no	no	yes	no	yes		6: Depo INJ		1: Every time	don't know	no		6	no	no		yes	no contraception	yes		yes	no	Jan-2011	8	no	no	yes	no	no	no
225	HC	Sep-2009	105	Currently living with a man	34	6000	no	2:Secondary	10 Standard	3		1		yes	1	1	no	11		no	yes		yes	yes		4: Male condom	6: Depo INJ	1: Every time	yes	no	12		yes	no		yes	yes	no		no	no	Sep-2009	Baseline	no	no	yes	no	no	no
225	HC	Sep-2009	105	Currently living with a man	34	6000	no	2:Secondary	10 Standard	3		1		yes	1	1	no	11		no	yes		yes	yes		4: Male condom	6: Depo INJ	1: Every time	yes	no	12		yes	no		yes	yes	no		no	no	Nov-2009	1	no	yes	yes	no	no	no
225	HC	Sep-2009	105	Currently living with a man	34	6000	no	2:Secondary	10 Standard	3		1		yes	1	1	no	11		no	yes		yes	yes		4: Male condom	6: Depo INJ	1: Every time	yes	no	12		yes	no		yes	yes	no		no	no	Dec-2009	2	no	yes	yes	no	no	no
225	HC	Sep-2009	105	Currently living with a man	34	6000	no	2:Secondary	10 Standard	3		1		yes	1	1	no	11		no	yes		yes	yes		4: Male condom	6: Depo INJ	1: Every time	yes	no	12		yes	no		yes	yes	no		no	no	Jan-2010	3	no	yes	yes	no	no	no
225	HC	Sep-2009	105	Currently living with a man	34	6000	no	2:Secondary	10 Standard	3		1		yes	1	1	no	11		no	yes		yes	yes		4: Male condom	6: Depo INJ	1: Every time	yes	no	12		yes	no		yes	yes	no		no	no	Mar-2010	4	no	yes	yes	no	no	no
225	HC	Sep-2009	105	Currently living with a man	34	6000	no	2:Secondary	10 Standard	3		1		yes	1	1	no	11		no	yes		yes	yes		4: Male condom	6: Depo INJ	1: Every time	yes	no	12		yes	no		yes	yes	no		no	no	May-2010	5	no	yes	no	no	no	no
225	HC	Sep-2009	105	Currently living with a man	34	6000	no	2:Secondary	10 Standard	3		1		yes	1	1	no	11		no	yes		yes	yes		4: Male condom	6: Depo INJ	1: Every time	yes	no	12		yes	no		yes	yes	no		no	no	Jul-2010	6	no	no	no	no	no	no
225	HC	Sep-2009	105	Currently living with a man	34	6000	no	2:Secondary	10 Standard	3		1		yes	1	1	no	11		no	yes		yes	yes		4: Male condom	6: Depo INJ	1: Every time	yes	no	12		yes	no		yes	yes	no		no	no	Oct-2010	7	no	no	no	no	no	no
226	HC	Sep-2009	606	Currently living with a man	26	1000	yes	2:Secondary	10 Standard	5		1.3		no	0	0	no			yes			yes	yes		4: Male condom		1: Every time	yes	no	2		yes	no		yes	no	no	no	no	no	Sep-2009	Baseline	no	yes	yes	no	no	no
226	HC	Sep-2009	606	Currently living with a man	26	1000	yes	2:Secondary	10 Standard	5		1.3		no	0	0	no			yes			yes	yes		4: Male condom		1: Every time	yes	no	2		yes	no		yes	no	no	no	no	no	Nov-2009	1	no	yes	yes	no	no	no
226	HC	Sep-2009	606	Currently living with a man	26	1000	yes	2:Secondary	10 Standard	5		1.3		no	0	0	no			yes			yes	yes		4: Male condom		1: Every time	yes	no	2		yes	no		yes	no	no	no	no	no	Jan-2010	2	no	no	yes	no	no	no
226	HC	Sep-2009	606	Currently living with a man	26	1000	yes	2:Secondary	10 Standard	5		1.3		no	0	0	no			yes			yes	yes		4: Male condom		1: Every time	yes	no	2		yes	no		yes	no	no	no	no	no	Mar-2010	3	no	yes	no	no	no	no
226	HC	Sep-2009	606	Currently living with a man	26	1000	yes	2:Secondary	10 Standard	5		1.3		no	0	0	no			yes			yes	yes		4: Male condom		1: Every time	yes	no	2		yes	no		yes	no	no	no	no	no	May-2010	4	no	yes	no	no	no	no
226	HC	Sep-2009	606	Currently living with a man	26	1000	yes	2:Secondary	10 Standard	5		1.3		no	0	0	no			yes			yes	yes		4: Male condom		1: Every time	yes	no	2		yes	no		yes	no	no	no	no	no	Aug-2010	5	no	yes	no	no	no	no
226	HC	Sep-2009	606	Currently living with a man	26	1000	yes	2:Secondary	10 Standard	5		1.3		no	0	0	no			yes			yes	yes		4: Male condom		1: Every time	yes	no	2		yes	no		yes	no	no	no	no	no	Oct-2010	6	no	yes	no	no	no	no
227	HE	Sep-2009	425	Currently living with a man	23	6000	no	4:University	Certificate	2		2		no	0	0	no			yes			yes	yes		4: Male condom		3: Sometimes	yes	no	6		yes	no		yes		no	no	yes	no	Sep-2009	Baseline	no	yes	yes	no	no	no
227	HE	Sep-2009	425	Currently living with a man	23	6000	no	4:University	Certificate	2		2		no	0	0	no			yes			yes	yes		4: Male condom		3: Sometimes	yes	no	6		yes	no		yes		no	no	yes	no	Feb-2010	1	no	yes	no	no	no	no
227	HE	Sep-2009	425	Currently living with a man	23	6000	no	4:University	Certificate	2		2		no	0	0	no			yes			yes	yes		4: Male condom		3: Sometimes	yes	no	6		yes	no		yes		no	no	yes	no	Apr-2010	2	no	yes	no	no	no	no
228	HC	Sep-2009	256	Never married/ never lived with a man	30	500	yes	1:Primary	4 Standard	4		4		yes	1	1	no	9		no	no	not sure	yes	no	2	4: Male condom		3: Sometimes	no	no	3		yes	no		yes	yes	no	no	yes	no	Sep-2009	Baseline	no	no	yes	no	no	no
228	HC	Sep-2009	256	Never married/ never lived with a man	30	500	yes	1:Primary	4 Standard	4		4		yes	1	1	no	9		no	no	not sure	yes	no	2	4: Male condom		3: Sometimes	no	no	3		yes	no		yes	yes	no	no	yes	no	Nov-2009	1	no	no	yes	no	no	no
228	HC	Sep-2009	256	Never married/ never lived with a man	30	500	yes	1:Primary	4 Standard	4		4		yes	1	1	no	9		no	no	not sure	yes	no	2	4: Male condom		3: Sometimes	no	no	3		yes	no		yes	yes	no	no	yes	no	Mar-2010	2	no	yes	yes	no	no	no
228	HC	Sep-2009	256	Never married/ never lived with a man	30	500	yes	1:Primary	4 Standard	4		4		yes	1	1	no	9		no	no	not sure	yes	no	2	4: Male condom		3: Sometimes	no	no	3		yes	no		yes	yes	no	no	yes	no	Apr-2010	3	no	no	yes	no	no	no
228	HC	Sep-2009	256	Never married/ never lived with a man	30	500	yes	1:Primary	4 Standard	4		4		yes	1	1	no	9		no	no	not sure	yes	no	2	4: Male condom		3: Sometimes	no	no	3		yes	no		yes	yes	no	no	yes	no	Jun-2010	4	no	yes	yes	no	no	no
228	HC	Sep-2009	256	Never married/ never lived with a man	30	500	yes	1:Primary	4 Standard	4		4		yes	1	1	no	9		no	no	not sure	yes	no	2	4: Male condom		3: Sometimes	no	no	3		yes	no		yes	yes	no	no	yes	no	Oct-2010	5	no	yes	yes	no	no	no
229	HC	Sep-2009	273	Currently living with a man	30	88	no	1:Primary	4 Standard		5		5	yes	3	2	yes		3	no	no	yes	no	no	6			4: Never	don't know	no	3		yes	no		yes	no contraception	no	no	yes	no	Sep-2009	Baseline	no	no	no	no	no	no
229	HC	Sep-2009	273	Currently living with a man	30	88	no	1:Primary	4 Standard		5		5	yes	3	2	yes		3	no	no	yes	no	no	6			4: Never	don't know	no	3		yes	no		yes	no contraception	no	no	yes	no	Nov-2009	1	no	no	yes	no	no	no
229	HC	Sep-2009	273	Currently living with a man	30	88	no	1:Primary	4 Standard		5		5	yes	3	2	yes		3	no	no	yes	no	no	6			4: Never	don't know	no	3		yes	no		yes	no contraception	no	no	yes	no	Jan-2010	2	no	no	yes	no	no	no
229	HC	Sep-2009	273	Currently living with a man	30	88	no	1:Primary	4 Standard		5		5	yes	3	2	yes		3	no	no	yes	no	no	6			4: Never	don't know	no	3		yes	no		yes	no contraception	no	no	yes	no	Feb-2010	3	no	no	yes	no	no	no
229	HC	Sep-2009	273	Currently living with a man	30	88	no	1:Primary	4 Standard		5		5	yes	3	2	yes		3	no	no	yes	no	no	6			4: Never	don't know	no	3		yes	no		yes	no contraception	no	no	yes	no	Apr-2010	4	no	no	yes	no	no	no
229	HC	Sep-2009	273	Currently living with a man	30	88	no	1:Primary	4 Standard		5		5	yes	3	2	yes		3	no	no	yes	no	no	6			4: Never	don't know	no	3		yes	no		yes	no contraception	no	no	yes	no	May-2010	5	no	no	yes	no	no	no
229	HC	Sep-2009	273	Currently living with a man	30	88	no	1:Primary	4 Standard		5		5	yes	3	2	yes		3	no	no	yes	no	no	6			4: Never	don't know	no	3		yes	no		yes	no contraception	no	no	yes	no	Jun-2010	6	no	no	no	no	no	no
229	HC	Sep-2009	273	Currently living with a man	30	88	no	1:Primary	4 Standard		5		5	yes	3	2	yes		3	no	no	yes	no	no	6			4: Never	don't know	no	3		yes	no		yes	no contraception	no	no	yes	no	Jul-2010	7	no	no	yes	no	no	no
229	HC	Sep-2009	273	Currently living with a man	30	88	no	1:Primary	4 Standard		5		5	yes	3	2	yes		3	no	no	yes	no	no	6			4: Never	don't know	no	3		yes	no		yes	no contraception	no	no	yes	no	Aug-2010	8	no	no	yes	no	no	no
229	HC	Sep-2009	273	Currently living with a man	30	88	no	1:Primary	4 Standard		5		5	yes	3	2	yes		3	no	no	yes	no	no	6			4: Never	don't know	no	3		yes	no		yes	no contraception	no	no	yes	no	Aug-2010	9	no	no	yes	no	no	no
229	HC	Sep-2009	273	Currently living with a man	30	88	no	1:Primary	4 Standard		5		5	yes	3	2	yes		3	no	no	yes	no	no	6			4: Never	don't know	no	3		yes	no		yes	no contraception	no	no	yes	no	Sep-2010	10	no	no	yes	no	no	no
230	HU	Sep-2009	237	Never married/ never lived with a man	29	4500	yes	3:College	Certificate		7		5	yes	1	1	no	6		no	not sure	yes	yes	no	5	4: Male condom		1: Every time		no				no			no	no	no	yes	no	Sep-2009	Baseline	no	no	yes	no	no	no
230	HU	Sep-2009	237	Never married/ never lived with a man	29	4500	yes	3:College	Certificate		7		5	yes	1	1	no	6		no	not sure	yes	yes	no	5	4: Male condom		1: Every time		no				no			no	no	no	yes	no	Nov-2009	1	no	no	no	no	no	no
231	HL	Sep-2009	87	Never married/ never lived with a man	30	2000	yes	2:Secondary	10 Standard	1		0		yes	1	1	no	13		no	yes		yes	no	4	4: Male condom		3: Sometimes	yes	no	6		yes	no		yes	no	yes		no	no	Sep-2009	Baseline	no	no	yes	no	no	no
231	HL	Sep-2009	87	Never married/ never lived with a man	30	2000	yes	2:Secondary	10 Standard	1		0		yes	1	1	no	13		no	yes		yes	no	4	4: Male condom		3: Sometimes	yes	no	6		yes	no		yes	no	yes		no	no	Oct-2009	1	no	no	yes	no	no	no
232	SR	Oct-2009	412	Never married/ never lived with a man	23	240	no	1:Primary	3 Standard	8			4	yes	2	1	no	2		yes			yes	yes		6: Depo INJ		3: Sometimes	yes	yes	1		yes	no		yes	yes	no		yes	no	Oct-2009	Baseline	no	yes	yes	no	no	no
232	SR	Oct-2009	412	Never married/ never lived with a man	23	240	no	1:Primary	3 Standard	8			4	yes	2	1	no	2		yes			yes	yes		6: Depo INJ		3: Sometimes	yes	yes	1		yes	no		yes	yes	no		yes	no	Oct-2009	1	no	yes	no	no	no	no
232	SR	Oct-2009	412	Never married/ never lived with a man	23	240	no	1:Primary	3 Standard	8			4	yes	2	1	no	2		yes			yes	yes		6: Depo INJ		3: Sometimes	yes	yes	1		yes	no		yes	yes	no		yes	no	Nov-2009	2	no	yes	yes	no	no	no
232	SR	Oct-2009	412	Never married/ never lived with a man	23	240	no	1:Primary	3 Standard	8			4	yes	2	1	no	2		yes			yes	yes		6: Depo INJ		3: Sometimes	yes	yes	1		yes	no		yes	yes	no		yes	no	Dec-2009	3	no	yes	no	no	no	no
232	SR	Oct-2009	412	Never married/ never lived with a man	23	240	no	1:Primary	3 Standard	8			4	yes	2	1	no	2		yes			yes	yes		6: Depo INJ		3: Sometimes	yes	yes	1		yes	no		yes	yes	no		yes	no	Feb-2010	4	no	yes	yes	no	no	no
232	SR	Oct-2009	412	Never married/ never lived with a man	23	240	no	1:Primary	3 Standard	8			4	yes	2	1	no	2		yes			yes	yes		6: Depo INJ		3: Sometimes	yes	yes	1		yes	no		yes	yes	no		yes	no	Mar-2010	5	no	yes	yes	no	no	no
232	SR	Oct-2009	412	Never married/ never lived with a man	23	240	no	1:Primary	3 Standard	8			4	yes	2	1	no	2		yes			yes	yes		6: Depo INJ		3: Sometimes	yes	yes	1		yes	no		yes	yes	no		yes	no	Apr-2010	6	no	yes	yes	no	no	no
232	SR	Oct-2009	412	Never married/ never lived with a man	23	240	no	1:Primary	3 Standard	8			4	yes	2	1	no	2		yes			yes	yes		6: Depo INJ		3: Sometimes	yes	yes	1		yes	no		yes	yes	no		yes	no	May-2010	7	no	yes	yes	no	no	no
232	SR	Oct-2009	412	Never married/ never lived with a man	23	240	no	1:Primary	3 Standard	8			4	yes	2	1	no	2		yes			yes	yes		6: Depo INJ		3: Sometimes	yes	yes	1		yes	no		yes	yes	no		yes	no	Jun-2010	8	no	yes	yes	no	no	no
232	SR	Oct-2009	412	Never married/ never lived with a man	23	240	no	1:Primary	3 Standard	8			4	yes	2	1	no	2		yes			yes	yes		6: Depo INJ		3: Sometimes	yes	yes	1		yes	no		yes	yes	no		yes	no	Aug-2010	9	no	no	yes	no	no	no
232	SR	Oct-2009	412	Never married/ never lived with a man	23	240	no	1:Primary	3 Standard	8			4	yes	2	1	no	2		yes			yes	yes		6: Depo INJ		3: Sometimes	yes	yes	1		yes	no		yes	yes	no		yes	no	Feb-2011	10	no	yes	yes	no	no	no
233	SR	Oct-2009	187	Never married/ never lived with a man	32	6000	yes	2:Secondary	10 Standard		10		8	yes	1	1	no	6		no	yes		yes	yes		4: Male condom		3: Sometimes	yes	no		10	yes	no		yes	yes	no	no	yes	no	Oct-2009	Baseline	no	no	yes	no	no	no
233	SR	Oct-2009	187	Never married/ never lived with a man	32	6000	yes	2:Secondary	10 Standard		10		8	yes	1	1	no	6		no	yes		yes	yes		4: Male condom		3: Sometimes	yes	no		10	yes	no		yes	yes	no	no	yes	no	Nov-2009	1	no	no	yes	no	no	no
233	SR	Oct-2009	187	Never married/ never lived with a man	32	6000	yes	2:Secondary	10 Standard		10		8	yes	1	1	no	6		no	yes		yes	yes		4: Male condom		3: Sometimes	yes	no		10	yes	no		yes	yes	no	no	yes	no	Jan-2010	2	no	no	yes	no	no	no
233	SR	Oct-2009	187	Never married/ never lived with a man	32	6000	yes	2:Secondary	10 Standard		10		8	yes	1	1	no	6		no	yes		yes	yes		4: Male condom		3: Sometimes	yes	no		10	yes	no		yes	yes	no	no	yes	no	Feb-2010	3	no	no	yes	no	no	no
233	SR	Oct-2009	187	Never married/ never lived with a man	32	6000	yes	2:Secondary	10 Standard		10		8	yes	1	1	no	6		no	yes		yes	yes		4: Male condom		3: Sometimes	yes	no		10	yes	no		yes	yes	no	no	yes	no	Mar-2010	4	no	no	yes	no	no	no
233	SR	Oct-2009	187	Never married/ never lived with a man	32	6000	yes	2:Secondary	10 Standard		10		8	yes	1	1	no	6		no	yes		yes	yes		4: Male condom		3: Sometimes	yes	no		10	yes	no		yes	yes	no	no	yes	no	Apr-2010	5	no	no	yes	no	no	no
233	SR	Oct-2009	187	Never married/ never lived with a man	32	6000	yes	2:Secondary	10 Standard		10		8	yes	1	1	no	6		no	yes		yes	yes		4: Male condom		3: Sometimes	yes	no		10	yes	no		yes	yes	no	no	yes	no	May-2010	6	no	no	yes	no	no	no
233	SR	Oct-2009	187	Never married/ never lived with a man	32	6000	yes	2:Secondary	10 Standard		10		8	yes	1	1	no	6		no	yes		yes	yes		4: Male condom		3: Sometimes	yes	no		10	yes	no		yes	yes	no	no	yes	no	Jul-2010	7	no	no	yes	no	no	no
233	SR	Oct-2009	187	Never married/ never lived with a man	32	6000	yes	2:Secondary	10 Standard		10		8	yes	1	1	no	6		no	yes		yes	yes		4: Male condom		3: Sometimes	yes	no		10	yes	no		yes	yes	no	no	yes	no	Sep-2010	8	no	no	no	no	no	no
233	SR	Oct-2009	187	Never married/ never lived with a man	32	6000	yes	2:Secondary	10 Standard		10		8	yes	1	1	no	6		no	yes		yes	yes		4: Male condom		3: Sometimes	yes	no		10	yes	no		yes	yes	no	no	yes	no	Oct-2010	9	no	yes	yes	no	no	no
233	SR	Oct-2009	187	Never married/ never lived with a man	32	6000	yes	2:Secondary	10 Standard		10		8	yes	1	1	no	6		no	yes		yes	yes		4: Male condom		3: Sometimes	yes	no		10	yes	no		yes	yes	no	no	yes	no	Nov-2010	10	no	no	yes	no	no	no
234	SR	Oct-2009	566	Currently living with a man	26	980	no	2:Secondary	8 Standard	4		4		yes	2	1	no	2		yes			yes	yes		4: Male condom		3: Sometimes	yes	yes	1		yes	no		yes	no	no	no	yes	no	Oct-2009	Baseline	no	yes	yes	no	no	no
234	SR	Oct-2009	566	Currently living with a man	26	980	no	2:Secondary	8 Standard	4		4		yes	2	1	no	2		yes			yes	yes		4: Male condom		3: Sometimes	yes	yes	1		yes	no		yes	no	no	no	yes	no	Oct-2009	1	no	yes	no	no	no	no
234	SR	Oct-2009	566	Currently living with a man	26	980	no	2:Secondary	8 Standard	4		4		yes	2	1	no	2		yes			yes	yes		4: Male condom		3: Sometimes	yes	yes	1		yes	no		yes	no	no	no	yes	no	Nov-2009	2	no	yes	yes	no	no	no
234	SR	Oct-2009	566	Currently living with a man	26	980	no	2:Secondary	8 Standard	4		4		yes	2	1	no	2		yes			yes	yes		4: Male condom		3: Sometimes	yes	yes	1		yes	no		yes	no	no	no	yes	no	Jan-2010	3	no	yes	yes	no	no	no
234	SR	Oct-2009	566	Currently living with a man	26	980	no	2:Secondary	8 Standard	4		4		yes	2	1	no	2		yes			yes	yes		4: Male condom		3: Sometimes	yes	yes	1		yes	no		yes	no	no	no	yes	no	Feb-2010	4	no	no	yes	no	no	no
234	SR	Oct-2009	566	Currently living with a man	26	980	no	2:Secondary	8 Standard	4		4		yes	2	1	no	2		yes			yes	yes		4: Male condom		3: Sometimes	yes	yes	1		yes	no		yes	no	no	no	yes	no	Mar-2010	5	no	yes	yes	no	no	no
234	SR	Oct-2009	566	Currently living with a man	26	980	no	2:Secondary	8 Standard	4		4		yes	2	1	no	2		yes			yes	yes		4: Male condom		3: Sometimes	yes	yes	1		yes	no		yes	no	no	no	yes	no	Apr-2010	6	no	yes	yes	no	no	no
234	SR	Oct-2009	566	Currently living with a man	26	980	no	2:Secondary	8 Standard	4		4		yes	2	1	no	2		yes			yes	yes		4: Male condom		3: Sometimes	yes	yes	1		yes	no		yes	no	no	no	yes	no	May-2010	7	no	no	yes	no	no	no
234	SR	Oct-2009	566	Currently living with a man	26	980	no	2:Secondary	8 Standard	4		4		yes	2	1	no	2		yes			yes	yes		4: Male condom		3: Sometimes	yes	yes	1		yes	no		yes	no	no	no	yes	no	Oct-2010	8	no	no	no	no	no	no
234	SR	Oct-2009	566	Currently living with a man	26	980	no	2:Secondary	8 Standard	4		4		yes	2	1	no	2		yes			yes	yes		4: Male condom		3: Sometimes	yes	yes	1		yes	no		yes	no	no	no	yes	no	Mar-2011	9	no	no	yes	no	no	no
235	SR	Oct-2009	267	Never married/ never lived with a man	33	4000	yes	2:Secondary	9 Standard	3		2		yes	1	1	no	14		no	yes		yes	no	4	4: Male condom		3: Sometimes	no	no	5		yes	no		yes	no	no		no	no	Oct-2009	Baseline	no	no	yes	no	no	no
235	SR	Oct-2009	267	Never married/ never lived with a man	33	4000	yes	2:Secondary	9 Standard	3		2		yes	1	1	no	14		no	yes		yes	no	4	4: Male condom		3: Sometimes	no	no	5		yes	no		yes	no	no		no	no	Nov-2009	1	no	yes	yes	no	no	no
235	SR	Oct-2009	267	Never married/ never lived with a man	33	4000	yes	2:Secondary	9 Standard	3		2		yes	1	1	no	14		no	yes		yes	no	4	4: Male condom		3: Sometimes	no	no	5		yes	no		yes	no	no		no	no	Feb-2010	2	no	no	yes	no	no	no
235	SR	Oct-2009	267	Never married/ never lived with a man	33	4000	yes	2:Secondary	9 Standard	3		2		yes	1	1	no	14		no	yes		yes	no	4	4: Male condom		3: Sometimes	no	no	5		yes	no		yes	no	no		no	no	Mar-2010	3	no	no	yes	no	no	no
235	SR	Oct-2009	267	Never married/ never lived with a man	33	4000	yes	2:Secondary	9 Standard	3		2		yes	1	1	no	14		no	yes		yes	no	4	4: Male condom		3: Sometimes	no	no	5		yes	no		yes	no	no		no	no	Mar-2010	4	no	no	yes	no	no	no
235	SR	Oct-2009	267	Never married/ never lived with a man	33	4000	yes	2:Secondary	9 Standard	3		2		yes	1	1	no	14		no	yes		yes	no	4	4: Male condom		3: Sometimes	no	no	5		yes	no		yes	no	no		no	no	May-2010	5	no	no	yes	no	no	no
235	SR	Oct-2009	267	Never married/ never lived with a man	33	4000	yes	2:Secondary	9 Standard	3		2		yes	1	1	no	14		no	yes		yes	no	4	4: Male condom		3: Sometimes	no	no	5		yes	no		yes	no	no		no	no	Jul-2010	6	no	no	yes	no	no	no
235	SR	Oct-2009	267	Never married/ never lived with a man	33	4000	yes	2:Secondary	9 Standard	3		2		yes	1	1	no	14		no	yes		yes	no	4	4: Male condom		3: Sometimes	no	no	5		yes	no		yes	no	no		no	no	Sep-2010	7	no	no	yes	no	no	no
235	SR	Oct-2009	267	Never married/ never lived with a man	33	4000	yes	2:Secondary	9 Standard	3		2		yes	1	1	no	14		no	yes		yes	no	4	4: Male condom		3: Sometimes	no	no	5		yes	no		yes	no	no		no	no	Nov-2010	8	no	yes	yes	no	no	no
236	SR	Oct-2009	394	Never married/ never lived with a man	21	1800	no	2:Secondary	10 Standard	2		1	11	yes	1	1	no	4		no	yes		yes	no	2	4: Male condom		3: Sometimes	yes	no	4		yes	no		yes	no	no	no	no	no	Oct-2009	Baseline	no	no	yes	no	no	no
236	SR	Oct-2009	394	Never married/ never lived with a man	21	1800	no	2:Secondary	10 Standard	2		1	11	yes	1	1	no	4		no	yes		yes	no	2	4: Male condom		3: Sometimes	yes	no	4		yes	no		yes	no	no	no	no	no	Feb-2010	1	no	no	yes	no	no	no
236	SR	Oct-2009	394	Never married/ never lived with a man	21	1800	no	2:Secondary	10 Standard	2		1	11	yes	1	1	no	4		no	yes		yes	no	2	4: Male condom		3: Sometimes	yes	no	4		yes	no		yes	no	no	no	no	no	Feb-2011	2	no	yes	yes	no	no	no
237	SR	Oct-2009	404	Widowed	33	100	no	1:Primary	7 Standard	4		0		yes	2	2	yes	4		no	no	no	no	yes				3: Sometimes		no				no			no contraception	no	no	yes	no	Oct-2009	Baseline	no	no	no	no	no	no
237	SR	Oct-2009	404	Widowed	33	100	no	1:Primary	7 Standard	4		0		yes	2	2	yes	4		no	no	no	no	yes				3: Sometimes		no				no			no contraception	no	no	yes	no	Nov-2009	1	no	no	yes	no	no	no
237	SR	Oct-2009	404	Widowed	33	100	no	1:Primary	7 Standard	4		0		yes	2	2	yes	4		no	no	no	no	yes				3: Sometimes		no				no			no contraception	no	no	yes	no	Dec-2009	2	no	no	yes	no	no	no
237	SR	Oct-2009	404	Widowed	33	100	no	1:Primary	7 Standard	4		0		yes	2	2	yes	4		no	no	no	no	yes				3: Sometimes		no				no			no contraception	no	no	yes	no	Feb-2010	3	no	yes	yes	no	no	no
237	SR	Oct-2009	404	Widowed	33	100	no	1:Primary	7 Standard	4		0		yes	2	2	yes	4		no	no	no	no	yes				3: Sometimes		no				no			no contraception	no	no	yes	no	Jun-2010	4	no	yes	no	no	no	no
237	SR	Oct-2009	404	Widowed	33	100	no	1:Primary	7 Standard	4		0		yes	2	2	yes	4		no	no	no	no	yes				3: Sometimes		no				no			no contraception	no	no	yes	no	Aug-2010	5	no	no	yes	no	no	no
237	SR	Oct-2009	404	Widowed	33	100	no	1:Primary	7 Standard	4		0		yes	2	2	yes	4		no	no	no	no	yes				3: Sometimes		no				no			no contraception	no	no	yes	no	Nov-2010	6	yes	yes	yes	no	no	no
238	SL	Oct-2009	71	Currently living with a man	22	700	no	2:Secondary	8 Standard	8			2	yes	3	3	yes	1	2	no	no	no	yes	no		6: Depo INJ		3: Sometimes	don't know	yes	4		yes	no		no	no	no	no	yes	yes	Oct-2009	Baseline	no	no	yes	no	no	no
239	SR	Oct-2009	356	Never married/ never lived with a man	29	1200	yes	1:Primary	5 Standard	2		1	7	no	0	0	no			no	yes		no	no	6			3: Sometimes	no	no		2	no	no		don't know	no contraception	no		yes	no	Oct-2009	Baseline	no	no	no	no	no	no
239	SR	Oct-2009	356	Never married/ never lived with a man	29	1200	yes	1:Primary	5 Standard	2		1	7	no	0	0	no			no	yes		no	no	6			3: Sometimes	no	no		2	no	no		don't know	no contraception	no		yes	no	Nov-2009	1	no	no	yes	no	no	no
239	SR	Oct-2009	356	Never married/ never lived with a man	29	1200	yes	1:Primary	5 Standard	2		1	7	no	0	0	no			no	yes		no	no	6			3: Sometimes	no	no		2	no	no		don't know	no contraception	no		yes	no	Nov-2009	2	no	no	yes	no	no	no
239	SR	Oct-2009	356	Never married/ never lived with a man	29	1200	yes	1:Primary	5 Standard	2		1	7	no	0	0	no			no	yes		no	no	6			3: Sometimes	no	no		2	no	no		don't know	no contraception	no		yes	no	Jan-2010	3	no	yes	no	no	no	no
239	SR	Oct-2009	356	Never married/ never lived with a man	29	1200	yes	1:Primary	5 Standard	2		1	7	no	0	0	no			no	yes		no	no	6			3: Sometimes	no	no		2	no	no		don't know	no contraception	no		yes	no	Feb-2010	4	no	yes	yes	no	no	no
239	SR	Oct-2009	356	Never married/ never lived with a man	29	1200	yes	1:Primary	5 Standard	2		1	7	no	0	0	no			no	yes		no	no	6			3: Sometimes	no	no		2	no	no		don't know	no contraception	no		yes	no	Mar-2010	5	no	yes	no	no	no	no
239	SR	Oct-2009	356	Never married/ never lived with a man	29	1200	yes	1:Primary	5 Standard	2		1	7	no	0	0	no			no	yes		no	no	6			3: Sometimes	no	no		2	no	no		don't know	no contraception	no		yes	no	Apr-2010	6	no	no	yes	yes	no	no
239	SR	Oct-2009	356	Never married/ never lived with a man	29	1200	yes	1:Primary	5 Standard	2		1	7	no	0	0	no			no	yes		no	no	6			3: Sometimes	no	no		2	no	no		don't know	no contraception	no		yes	no	May-2010	7	no	no	yes	no	no	no
239	SR	Oct-2009	356	Never married/ never lived with a man	29	1200	yes	1:Primary	5 Standard	2		1	7	no	0	0	no			no	yes		no	no	6			3: Sometimes	no	no		2	no	no		don't know	no contraception	no		yes	no	Jul-2010	8	no	yes	yes	no	no	no
239	SR	Oct-2009	356	Never married/ never lived with a man	29	1200	yes	1:Primary	5 Standard	2		1	7	no	0	0	no			no	yes		no	no	6			3: Sometimes	no	no		2	no	no		don't know	no contraception	no		yes	no	Sep-2010	9	no	yes	yes	no	no	no
239	SR	Oct-2009	356	Never married/ never lived with a man	29	1200	yes	1:Primary	5 Standard	2		1	7	no	0	0	no			no	yes		no	no	6			3: Sometimes	no	no		2	no	no		don't know	no contraception	no		yes	no	Nov-2010	10	no	yes	yes	no	no	no
240	SR	Oct-2009	183	Never married/ never lived with a man	28	20	no	2:Secondary	10 Standard	1			1	yes	1	1	no	2		no	yes		yes	yes		4: Male condom		4: Never	don't know	no	10		no	no		yes	no	no	no	no	no	Oct-2009	Baseline	no	no	yes	no	no	no
240	SR	Oct-2009	183	Never married/ never lived with a man	28	20	no	2:Secondary	10 Standard	1			1	yes	1	1	no	2		no	yes		yes	yes		4: Male condom		4: Never	don't know	no	10		no	no		yes	no	no	no	no	no	Oct-2009	1	no	no	yes	no	no	no
240	SR	Oct-2009	183	Never married/ never lived with a man	28	20	no	2:Secondary	10 Standard	1			1	yes	1	1	no	2		no	yes		yes	yes		4: Male condom		4: Never	don't know	no	10		no	no		yes	no	no	no	no	no	Nov-2009	2	no	no	yes	no	no	no
240	SR	Oct-2009	183	Never married/ never lived with a man	28	20	no	2:Secondary	10 Standard	1			1	yes	1	1	no	2		no	yes		yes	yes		4: Male condom		4: Never	don't know	no	10		no	no		yes	no	no	no	no	no	Jan-2010	3	no	no	yes	no	no	no
240	SR	Oct-2009	183	Never married/ never lived with a man	28	20	no	2:Secondary	10 Standard	1			1	yes	1	1	no	2		no	yes		yes	yes		4: Male condom		4: Never	don't know	no	10		no	no		yes	no	no	no	no	no	Feb-2010	4	no	no	yes	no	no	no
240	SR	Oct-2009	183	Never married/ never lived with a man	28	20	no	2:Secondary	10 Standard	1			1	yes	1	1	no	2		no	yes		yes	yes		4: Male condom		4: Never	don't know	no	10		no	no		yes	no	no	no	no	no	Mar-2010	5	no	yes	yes	no	no	no
240	SR	Oct-2009	183	Never married/ never lived with a man	28	20	no	2:Secondary	10 Standard	1			1	yes	1	1	no	2		no	yes		yes	yes		4: Male condom		4: Never	don't know	no	10		no	no		yes	no	no	no	no	no	Mar-2010	6	no	yes	yes	no	no	no
240	SR	Oct-2009	183	Never married/ never lived with a man	28	20	no	2:Secondary	10 Standard	1			1	yes	1	1	no	2		no	yes		yes	yes		4: Male condom		4: Never	don't know	no	10		no	no		yes	no	no	no	no	no	Apr-2010	7	no	yes	yes	no	no	no
240	SR	Oct-2009	183	Never married/ never lived with a man	28	20	no	2:Secondary	10 Standard	1			1	yes	1	1	no	2		no	yes		yes	yes		4: Male condom		4: Never	don't know	no	10		no	no		yes	no	no	no	no	no	Jun-2010	8	no	no	yes	no	no	no
240	SR	Oct-2009	183	Never married/ never lived with a man	28	20	no	2:Secondary	10 Standard	1			1	yes	1	1	no	2		no	yes		yes	yes		4: Male condom		4: Never	don't know	no	10		no	no		yes	no	no	no	no	no	Jul-2010	9	no	no	yes	no	no	no
240	SR	Oct-2009	183	Never married/ never lived with a man	28	20	no	2:Secondary	10 Standard	1			1	yes	1	1	no	2		no	yes		yes	yes		4: Male condom		4: Never	don't know	no	10		no	no		yes	no	no	no	no	no	Oct-2010	10	no	no	yes	no	no	no
241	SR	Oct-2009	263	Currently married	34	1000	yes	2:Secondary	8 Standard	3		2	7	yes	3	3	no	5		no	yes		yes	yes		4: Male condom		1: Every time	no	no	4		yes	no		yes	no	no	no	yes	no	Oct-2009	Baseline	no	no	yes	no	no	no
241	SR	Oct-2009	263	Currently married	34	1000	yes	2:Secondary	8 Standard	3		2	7	yes	3	3	no	5		no	yes		yes	yes		4: Male condom		1: Every time	no	no	4		yes	no		yes	no	no	no	yes	no	Nov-2009	1	no	no	yes	no	no	no
[truncated: 4,867 more rows]
[truncated: 2 more columns]
